# Supplementary material for: Transcriptome analysis of desmoplastic small round cell tumors identifies actionable therapeutic targets: a report from the Children’s Oncology Group
Source: Sci Rep. 2020 Jul 23;10:12318. doi: 10.1038/s41598-020-69015-w (PMC7378211; doi:10.1038/s41598-020-69015-w)
Supplement: Supplementary file 2 — Supplementary Table 2. [file 41598_2020_69015_MOESM2_ESM.xlsx]

## Sheet: Sheet1
	P0055	P0056	P0057	P0060	P9590	PAMEVW	PANIZJ	PANNVF	PANYYR	PANZDI	PARSAW	PASDPZ
TOTAL READS	95634176	139604514	25678062	119044700	99295570	94446494	127870010	136353830	90600222	221398748	143308046	116376254
READS ALIGNED	71248960	74254584	15506710	81601008	73187990	53896616	55397940	73444148	64606570	148974960	97829810	60978482
% READS ALIGNED	0.745	0.5319	0.6039	0.6855	0.7371	0.5707	0.4332	0.5386	0.7131	0.6729	0.6827	0.524
ALIGNED BASES	6995397731	7256616558	1521025300	8017487954	7179363962	5264672731	5410355647	7193233336	6335718258	14641167185	9590959935	5948349117
HI QUAL ALIGNED Q20 BASES	6236605332	6194177081	1298190460	7147095633	6370879291	4593744429	4692011436	6216505968	5625222146	13204570064	8473954978	5195082106
MISMATCH RATE	0.00516	0.005823	0.005224	0.006041	0.005463	0.007625	0.00869	0.00607	0.005392	0.00533	0.00583	0.006296
INDEL RATE	0.000184	0.000178	0.000176	0.000191	0.000159	0.000162	0.000181	0.000211	0.000194	0.000167	0.000197	0.000217
MEAN READ LENGTH	100	100	100	100	100	100	100	100	100	100	100	100
% ADAPTER	0.04437	0.11196	0.08039	0.05185	0.05249	0.12168	0.07227	0.12675	0.06632	0.09191	0.06357	0.11388
% RIBOSOMAL BASES	0.03899	0.07609	0.07957	0.01913	0.04392	0.05169	0.05321	0.0583	0.03989	0.02907	0.043	0.05714
% CODING BASES	0.20637	0.20006	0.17778	0.13954	0.1745	0.17963	0.17487	0.13229	0.1552	0.15847	0.17022	0.12269
% UTR BASES	0.4713	0.37771	0.38992	0.36889	0.31647	0.4086	0.42792	0.47589	0.4517	0.35989	0.47207	0.32519
% INTRONIC BASES	0.22385	0.28703	0.2753	0.39651	0.37685	0.28693	0.28895	0.27076	0.24327	0.37848	0.25763	0.41305
% INTERGENIC BASES	0.06084	0.06125	0.0796	0.07656	0.08949	0.07454	0.05647	0.06459	0.11094	0.07491	0.05825	0.0848
% MRNA BASES	0.67767	0.57777	0.5677	0.50843	0.49097	0.58822	0.60279	0.60817	0.6069	0.51836	0.64229	0.44788
