# Supplementary material for: Transcriptome analysis of desmoplastic small round cell tumors identifies actionable therapeutic targets: a report from the Children’s Oncology Group
Source: Sci Rep. 2020 Jul 23;10:12318. doi: 10.1038/s41598-020-69015-w (PMC7378211; doi:10.1038/s41598-020-69015-w)
Supplement: Supplementary file 3 — Supplementary Table 3. [file 41598_2020_69015_MOESM3_ESM.xlsx]

## Sheet: EWS-WT1_rep1_testp-7_annotatedp
PeakID..cmd.annotatePeaks.pl.EWS.WT1_rep1_testp.7_macspeaks.txt.hg19.	Chr	Start	End	Strand	Peak.Score	Focus.Ratio.Region.Size	Annotation	Detailed.Annotation	Distance.to.TSS	Nearest.PromoterID	Entrez.ID	Nearest.Unigene	Nearest.Refseq	Nearest.Ensembl	Gene.Name	Gene.Alias	Gene.Description	Gene.Type	ID	J01084	J01085	P0055	P0056	P0057	P0059	P0060	P9590	PAMEVW	PANIZJ	PANJVH	PANNVF	PANYYR	PANZDI	PARSAW	PASDPZ
EWS-WT1_rep1_testp-7_peak_406	chr12	7312288	7313321	+	2481	NA	Intergenic	NA	-28955	NM_001131026	5830	Hs.567327	NM_000319	ENSG00000139197	PEX5	PBD2A|PBD2B|PTS1-BP|PTS1R|PXR1|RCDP5	peroxisomal biogenesis factor 5	protein-coding	PEX5	11.4089	11.4964	2.49921	0.718166	1.49521	0.613732	1.33375	1.07077	3.52755	1.55693	0.239238	1.38273	0.717751	2.12597	1.80594	1.44487
EWS-WT1_rep1_testp-7_peak_1632	chr7	1444033	1444918	+	2235	NA	Intergenic	NA	54634	NM_182924	79778	Hs.376617	NM_024723	ENSG00000164877	MICALL2	JRAB|MICAL-L2	MICAL like 2	protein-coding	MICALL2	6.3335	6.27941	0.181159	1.53836	0.249712	0.245174	0.527338	0.370355	0.443046	0.838778	0.154147	0.254829	0.219763	0.142958	0.224293	0.095252
EWS-WT1_rep1_testp-7_peak_599	chr16	517069	518299	+	2025	NA	intron (NM_014700, intron 2 of 13)	NA	-7166	NM_001142272	9727	Hs.531642	NM_014700	ENSG00000090565	RAB11FIP3	CART1|Rab11-FIP3	RAB11 family interacting protein 3	protein-coding	RAB11FIP3	18.3723	17.9257	1.24323	0.557096	0.608926	0.303063	0.279228	0.294894	0.450503	0.349012	1.82574	1.12648	0.146153	0.760594	0.735384	0.855356
EWS-WT1_rep1_testp-7_peak_63	chr1	77481459	77482209	+	1803	NA	intron (NM_001320274, intron 2 of 2)	NA	-43994	NR_106978	102466995		NR_106978	ENSG00000276081	MIR7156	hsa-mir-7156	microRNA 7156	ncRNA
EWS-WT1_rep1_testp-7_peak_532	chr14	77686960	77688288	+	1632	NA	intron (NM_020431, intron 5 of 23)	NA	39522	NM_020431	57156	Hs.22452	NM_020431	ENSG00000165548	TMEM63C	C14orf171|CSC1|hsCSC1	transmembrane protein 63C	protein-coding	TMEM63C	16.5794	16.5634	6.10569	9.81743	18.7663	0.0725939	23.3103	16.385	17.4756	4.69826	0.0884304	12.0884	29.5412	17.8835	4.97278	9.99983
EWS-WT1_rep1_testp-7_peak_3	chr1	810913	812150	+	1630	NA	intron (NR_027055, intron 1 of 2)	NA	651	NR_027055	284593	Hs.449006	NR_027055	ENSG00000230368	FAM41C	-	family with sequence similarity 41 member C	ncRNA	FAM41C	0.0672021	0.160658	0.427805	0.678885	0.0756017	0.445366	0.6003	0.448507	0.326273	0.0846481	0.0336015	0.494829	0.12702	0.385597	0.419419	0.461409
EWS-WT1_rep1_testp-7_peak_250	chr10	1506153	1507246	+	1605	NA	intron (NM_018702, intron 1 of 9)	NA	-62126	NR_033387	642394	Hs.568831	NM_001098830	ENSG00000205696	ADARB2-AS1	C10orf109|NCRNA00168|bA466B20.1	ADARB2 antisense RNA 1	ncRNA	ADARB2-AS1	0	0	0	0.0418235	0	0.114175	0.338348	0.127299	0	0.168179	0.801113	0	0.432623	0	0.0634896	0.611151
EWS-WT1_rep1_testp-7_peak_685	chr16	86154173	86155770	+	1567	NA	Intergenic	NA	-74816	NR_103859	100506542	Hs.111902	NR_103859	ENSG00000269186	LINC01082	TCONS_00024492	long intergenic non-protein coding RNA 1082	ncRNA	LINC01082	0	0	0	0.0613539	0	0	0	0	0	0	0	0	0.0705162	0.030581	2.28187	0
EWS-WT1_rep1_testp-7_peak_1617	chr6	168938611	168939747	+	1481	NA	intron (NM_001166412, intron 4 of 12)	NA	97348	NM_001166412	64094	Hs.487200	NM_022138	ENSG00000112562	SMOC2	DTDP1|MST117|MSTP117|MSTP140|SMAP2|bA270C4A.1|bA37D8.1|dJ421D16.1	SPARC related modular calcium binding 2	protein-coding	SMOC2	49.0202	49.3597	7.46772	19.1361	5.73228	44.1949	1.17595	1.91722	7.19783	6.59009	12.0958	72.6579	1.18913	6.04338	3.18663	2.3844
EWS-WT1_rep1_testp-7_peak_1289	chr3	48684361	48685368	+	1434	NA	intron (NM_001407, intron 20 of 34)	NA	-3151	NR_039956	100616112		NR_039956	ENSG00000008300	MIR4793	-	microRNA 4793	ncRNA
EWS-WT1_rep1_testp-7_peak_1095	chr2	235553886	235554572	+	1424	NA	Intergenic	NA	-37083	NR_132376	106144537	Hs.580616	NR_132376	ENSG00000280744	LINC01173	-	long intergenic non-protein coding RNA 1173	ncRNA
EWS-WT1_rep1_testp-7_peak_255	chr10	7761780	7762400	+	1339	NA	intron (NM_002216, intron 6 of 20)	NA	16854	NM_002216	3698	Hs.75285	NM_002216	ENSG00000151655	ITIH2	H2P|SHAP	inter-alpha-trypsin inhibitor heavy chain 2	protein-coding	ITIH2	132.37	136.358	89.9949	844.982	50.2316	0.153713	9.1422	55.922	52.4912	370.964	0.0958697	231.686	128.505	32.9965	70.7868	179.43
EWS-WT1_rep1_testp-7_peak_670	chr16	66907292	66908170	+	1328	NA	Intergenic	NA	-6533	NM_001329932	57546	Hs.632214	NM_020786	ENSG00000172840	PDP2	PDPC 2|PPM2B|PPM2C2	pyruvate dehyrogenase phosphatase catalytic subunit 2	protein-coding	PDP2	20.2026	20.0751	1.30969	10.3944	1.30261	0.767011	2.62839	9.17764	4.66622	4.59112	0.453918	4.70258	3.56683	3.94541	2.33226	2.75264
EWS-WT1_rep1_testp-7_peak_1336	chr3	194663903	194664498	+	1259	NA	Intergenic	NA	-151117	NR_104188	100874528	Hs.581659	NR_104188	ENSG00000233303	XXYLT1-AS1	-	XXYLT1 antisense RNA 1	ncRNA
EWS-WT1_rep1_testp-7_peak_238	chr1	245493483	245494535	+	1241	NA	intron (NM_018012, intron 2 of 14)	NA	175722	NM_018012	55083	Hs.143134	NM_018012	ENSG00000162849	KIF26B	-	kinesin family member 26B	protein-coding	KIF26B	59.7384	63.5174	6.14032	11.0665	7.15061	2.48896	6.76683	13.9653	9.43616	10.5478	3.19385	6.86115	5.84977	4.60215	4.83668	6.67492
EWS-WT1_rep1_testp-7_peak_465	chr13	20936629	20937231	+	1223	NA	Intergenic	NA	71055	NR_039721	100616304		NR_039721	ENSG00000263978	MIR4499	-	microRNA 4499	ncRNA
EWS-WT1_rep1_testp-7_peak_1263	chr22	37622699	37623903	+	1222	NA	intron (NM_002872, intron 5 of 6)	NA	-14885	NM_001051	6753	Hs.225995	NM_001051	ENSG00000278195	SSTR3	SS-3-R|SS3-R|SS3R|SSR-28	somatostatin receptor 3	protein-coding	SSTR3	20.2201	19.7234	6.4251	3.00733	2.76014	0	4.18154	2.74604	10.2891	0.293925	0	3.28755	0.943315	1.64574	4.06115	2.51768
EWS-WT1_rep1_testp-7_peak_1703	chr7	144717156	144717345	+	1204	NA	Intergenic	NA	-184104	NM_001042482	27010	Hs.660232	NM_022445	ENSG00000196511	TPK1	HTPK1|PP20|THMD5	thiamin pyrophosphokinase 1	protein-coding	TPK1	2.13406	2.06361	0.0230181	0.198778	0.370166	0.50245	0.00893383	0.0560207	0.44122	0.0888129	0.689425	0.334952	0.736155	0.341269	0.712469	0.21516
EWS-WT1_rep1_testp-7_peak_602	chr16	594430	595041	+	1203	NA	intron (NM_005632, intron 3 of 13)	NA	1458	NR_036137	100423037		NR_036137	ENSG00000266235	MIR3176	mir-3176	microRNA 3176	ncRNA
EWS-WT1_rep1_testp-7_peak_1620	chr6	170461145	170461713	+	1186	NA	Intergenic	NA	-14437	NR_125878	102724511	Hs.550045	NR_125878		LOC102724511	-	uncharacterized LOC102724511	ncRNA
EWS-WT1_rep1_testp-7_peak_542	chr14	102073676	102074689	+	1171	NA	Intergenic	NA	46494	NM_001362	1735	Hs.49322	NM_001362	ENSG00000197406	DIO3	5DIII|D3|DIOIII|TXDI3	iodothyronine deiodinase 3	protein-coding	DIO3	28.209	26.8962	31.6762	0.0896958	3.86561	4.13933	0.0310984	0.286009	85.4086	0.961815	0	70.6441	0.353453	0.72171	16.3296	0.156035
EWS-WT1_rep1_testp-7_peak_1758	chr8	49105146	49105937	+	1143	NA	Intergenic	NA	184546	NM_003350	7336	Hs.491695	NM_003350	ENSG00000169139	UBE2V2	DDVIT1|DDVit-1|EDAF-1|EDPF-1|EDPF1|MMS2|UEV-2|UEV2	ubiquitin conjugating enzyme E2 V2	protein-coding	UBE2V2	75.4983	75.2894	15.0668	17.0549	14.5564	7.67128	11.7384	10.2028	20.6237	17.459	6.08097	13.7409	16.4533	13.9096	14.7828	8.15657
EWS-WT1_rep1_testp-7_peak_851	chr19	8017899	8018843	+	1128	NA	Intergenic	NA	-9663	NM_006351	10469	Hs.465784	NM_006351	ENSG00000104980	TIMM44	TIM44	translocase of inner mitochondrial membrane 44	protein-coding	TIMM44	35.0131	34.7338	1.58599	1.7642	1.16079	0.5147	1.24201	0.970105	10.7613	0.559588	0.277067	3.18609	0.882263	0.677966	1.39017	0.754364
EWS-WT1_rep1_testp-7_peak_1148	chr20	56056899	56057457	+	1127	NA	Intergenic	NA	42745	NM_001269041	140690	Hs.131543	NM_080618	ENSG00000124092	CTCFL	BORIS|CT27|CTCF-T|HMGB1L1|dJ579F20.2	CCCTC-binding factor like	protein-coding	CTCFL	1.39324	1.41996	5.91143	4.05593	13.4672	0.0277501	6.02515	12.6546	8.99578	1.7622	0.134614	6.97833	12.1465	1.25485	6.82315	7.76947
EWS-WT1_rep1_testp-7_peak_1845	chr8	145288106	145288453	+	1124	NA	intron (NM_001288814, intron 13 of 41)	NA	29361	NR_107057	102465906		NR_107057	ENSG00000261236	MIR7112	MIR7112-1|MIR7112-2|hsa-mir-7112|hsa-mir-7112-1|hsa-mir-7112-2	microRNA 7112	ncRNA
EWS-WT1_rep1_testp-7_peak_1666	chr7	65563524	65564744	+	1119	NA	Intergenic	NA	-15671	NM_001040647	27297	Hs.300684	NM_014478	ENSG00000241258	CRCP	CGRP-RCP|CGRPRCP|RCP|RCP9	CGRP receptor component	protein-coding	CRCP	14.9281	14.9517	8.41253	8.19183	2.38273	2.05434	2.75818	8.35791	7.6679	6.96604	1.18322	4.20164	2.38291	2.12651	2.93751	2.96229
EWS-WT1_rep1_testp-7_peak_781	chr17	77676400	77677122	+	1098	NA	Intergenic	NA	4297	NR_039893	100616170		NR_039893	ENSG00000266665	MIR4739	mir-4739	microRNA 4739	ncRNA
EWS-WT1_rep1_testp-7_peak_331	chr11	1962993	1963608	+	1093	NA	Intergenic	NA	-5202	NM_021134	6150	Hs.3254	NM_021134	ENSG00000214026	MRPL23	L23MRP|RPL23|RPL23L	mitochondrial ribosomal protein L23	protein-coding	MRPL23	112.391	108.397	4.53972	4.57376	4.34557	2.54344	3.40646	8.32328	5.80126	3.01664	1.26185	1.65151	6.46668	3.16629	2.36948	0.972461
EWS-WT1_rep1_testp-7_peak_249	chr10	1281830	1282340	+	1068	NA	intron (NM_018702, intron 5 of 9)	NA	76377	NR_015376	399706	Hs.721191	NM_001010910	ENSG00000229205	LINC00200	C10orf139|NCRNA00200	long intergenic non-protein coding RNA 200	ncRNA
EWS-WT1_rep1_testp-7_peak_564	chr15	41323507	41324077	+	1020	NA	intron (NM_017553, intron 24 of 35)	NA	78445	NM_001142776	79094	Hs.155569	NM_024111	ENSG00000128965	CHAC1	-	ChaC glutathione specific gamma-glutamylcyclotransferase 1	protein-coding	CHAC1	85.8845	87.3172	0.68377	1.38125	0.248032	0.219957	1.00567	0.0700689	0.142723	1.59684	0.906408	0.750614	0.0595319	0.0602407	0.0131049	0.840986
EWS-WT1_rep1_testp-7_peak_1760	chr8	55190610	55191666	+	1012	NA	Intergenic	NA	143357	NM_014175	29088	Hs.18349	NM_014175	ENSG00000137547	MRPL15	HSPC145|L15mt|MRP-L15|MRP-L7|RPML7	mitochondrial ribosomal protein L15	protein-coding	MRPL15	15.8631	15.4999	10.2075	3.94237	12.4626	2.97085	3.18933	4.21856	5.04958	3.1169	4.40282	18.4035	5.02669	4.62854	4.95604	2.40034
EWS-WT1_rep1_testp-7_peak_1349	chr4	3360443	3361289	+	997	NA	intron (NM_198229, intron 3 of 17)	NA	-10858	NM_198227	6002	Hs.527061	NM_002926	ENSG00000159788	RGS12	-	regulator of G-protein signaling 12	protein-coding	RGS12	21.082	21.3939	1.49465	1.8828	0.89975	0.0907242	2.84468	2.66499	3.41285	1.18731	2.92987	1.0933	0.868231	0.401376	1.20497	0.653728
EWS-WT1_rep1_testp-7_peak_780	chr17	77674737	77675695	+	995	NA	Intergenic	NA	5842	NR_039893	100616170		NR_039893	ENSG00000266665	MIR4739	mir-4739	microRNA 4739	ncRNA
EWS-WT1_rep1_testp-7_peak_1716	chr7	155201269	155201678	+	989	NA	Intergenic	NA	-40845	NR_103545	338436	Hs.521326	NR_103545	ENSG00000204960	BLACE	-	B-cell acute lymphoblastic leukemia expressed	ncRNA	BLACE	0	0.0101618	0	0	0.0526005	0.55976	0	0	0	0	0	0	0	0	0	0
EWS-WT1_rep1_testp-7_peak_1432	chr4	190901616	190902431	+	956	NA	Intergenic	NA	40049	NM_004477	2483	Hs.203772	NM_004477	ENSG00000109536	FRG1	FRG1A|FSG1	FSHD region gene 1	protein-coding	FRG1	25.2731	24.8613	20.4808	10.4239	11.6757	4.88687	13.4665	9.62818	11.4217	8.82125	3.55086	4.94695	6.15171	10.7725	9.95457	6.23754
EWS-WT1_rep1_testp-7_peak_1118	chr20	19643831	19644342	+	948	NA	intron (NM_020689, intron 7 of 16)	NA	-223079	NM_001242581	54453	Hs.472270	NM_018993	ENSG00000132669	RIN2	MACS|RASSF4	Ras and Rab interactor 2	protein-coding	RIN2	1.36854	1.5756	11.192	6.30488	4.26391	2.30576	0.831553	1.20051	7.72297	4.14932	2.18342	10.0298	0.707461	4.18212	3.35211	4.7884
EWS-WT1_rep1_testp-7_peak_215	chr1	231337546	231338574	+	933	NA	intron (NM_001004342, intron 5 of 9)	NA	-14687	NM_001256615	149373	Hs.632505	NM_001256615	ENSG00000235710	LOC149373	-	uncharacterized LOC149373	protein-coding	LOC149373	0.0851127	0.166481	1.2712	1.83962	2.20227	0	0.922054	5.86301	4.07721	4.26153	0	1.07147	0.965239	0.857132	0.197303	2.41058
EWS-WT1_rep1_testp-7_peak_1827	chr8	126434540	126435272	+	917	NA	Intergenic	NA	-7657	NM_025195	10221	Hs.444947	NM_025195	ENSG00000173334	TRIB1	C8FW|GIG-2|GIG2|SKIP1|TRB-1|TRB1	tribbles pseudokinase 1	protein-coding	TRIB1	26.3462	25.8399	3.62948	18.9568	2.57884	10.4286	9.97988	17.3605	7.15259	11.3957	6.56637	3.78964	10.2913	13.4467	4.25662	6.84647
EWS-WT1_rep1_testp-7_peak_553	chr14	105652384	105653724	+	916	NA	Intergenic	NA	-5394	NM_177533	256281	Hs.526432	NM_177533	ENSG00000183828	NUDT14	UGPP|UGPPase	nudix hydrolase 14	protein-coding	NUDT14	10.2821	10.5171	1.43741	0.729021	1.5096	0.161365	1.59397	2.15896	4.12614	1.8487	0.0978466	1.57373	2.06075	0.648175	1.77966	0.431874
EWS-WT1_rep1_testp-7_peak_768	chr17	62569112	62569508	+	907	NA	intron (NM_022739, intron 9 of 18)	NA	-66154	NM_001320595	1655	Hs.279806	NM_004396	ENSG00000108654	DDX5	G17P1|HLR1|HUMP68|p68	DEAD-box helicase 5	protein-coding	DDX5	112.722	112.96	78.7843	55.8198	46.8156	39.8607	178.356	97.9558	110.093	53.7822	39.7068	53.9293	63.9108	246.544	96.3108	86.1397
EWS-WT1_rep1_testp-7_peak_1710	chr7	154448150	154448893	+	901	NA	intron (NM_001936, intron 6 of 25)	NA	-271706	NR_024476	100132707	Hs.586358	NR_024476	ENSG00000214106	PAXIP1-AS2	PAXIP1OS	PAXIP1 antisense RNA 2	ncRNA	PAXIP1-AS2	3.67927	3.07363	0.532224	0.427738	1.82273	2.84177	0.421103	1.31745	1.0473	0.612251	0.486072	0.574995	0.612482	1.57723	1.34491	1.57596
EWS-WT1_rep1_testp-7_peak_590	chr15	91190093	91191011	+	887	NA	intron (NR_120372, intron 2 of 3)	NA	-12913	NR_120371	101929765	Hs.615348	NR_120371	ENSG00000245479	LINC01585	-	long intergenic non-protein coding RNA 1585	ncRNA	LINC01585	0	0	0	0	0	0.229418	0.169966	0	0.0289455	0	0	0	0.0482942	0	0	0
EWS-WT1_rep1_testp-7_peak_448	chr12	124923095	124923992	+	881	NA	intron (NM_001077261, intron 9 of 47)	NA	-101755	NR_106940	102466204		NR_106940	ENSG00000275967	MIR6880	hsa-mir-6880	microRNA 6880	ncRNA
EWS-WT1_rep1_testp-7_peak_1713	chr7	155050496	155051053	+	881	NA	Intergenic	NA	-38708	NM_198336	3638	Hs.520819	NM_005542	ENSG00000186480	INSIG1	CL6	insulin induced gene 1	protein-coding	INSIG1	349.213	349.506	4.29122	22.5896	4.98156	3.67522	23.8048	107.382	5.88959	60.6856	13.5264	8.87393	42.7141	4.70598	4.99645	16.7025
EWS-WT1_rep1_testp-7_peak_1099	chr2	235557719	235558389	+	880	NA	Intergenic	NA	-33258	NR_132376	106144537	Hs.580616	NR_132376	ENSG00000280744	LINC01173	-	long intergenic non-protein coding RNA 1173	ncRNA
EWS-WT1_rep1_testp-7_peak_1205	chr21	26745679	26746334	+	871	NA	Intergenic	NA	58007	NR_024027	54072	Hs.234016	NM_058184	ENSG00000185433	LINC00158	C21orf42|NCRNA00158	long intergenic non-protein coding RNA 158	ncRNA	LINC00158	0.108744	0.0506436	0.076072	0.0547446	0.0873824	0	0.0590504	0.0925708	0.628524	0	0	0.86713	0.146813	0.209198	0.110806	0.0888847
EWS-WT1_rep1_testp-7_peak_466	chr13	21035871	21036669	+	867	NA	intron (NM_015974, intron 3 of 7)	NA	-28285	NR_039721	100616304		NR_039721	ENSG00000263978	MIR4499	-	microRNA 4499	ncRNA
EWS-WT1_rep1_testp-7_peak_1439	chr5	1867175	1867817	+	849	NA	Intergenic	NA	-10814	NR_104602	101929034	Hs.128032	NR_104602	ENSG00000250417	LINC02116	-	long intergenic non-protein coding RNA 2116	ncRNA
EWS-WT1_rep1_testp-7_peak_455	chr12	131917809	131917966	+	845	NA	Intergenic	NA	85872	NR_103736	338797	Hs.592007	NM_001025466		LOC338797	-	uncharacterized LOC338797	ncRNA	LOC338797	0	0	0.0312939	0	0.647039	0	0	0	0	0	0	0	0	0	0.0911646	0
EWS-WT1_rep1_testp-7_peak_1899	chr9	98334023	98334424	+	829	NA	Intergenic	NA	-54976	NM_001083603	5727	Hs.494538	NM_000264	ENSG00000185920	PTCH1	BCNS|HPE7|NBCCS|PTC|PTC1|PTCH|PTCH11	patched 1	protein-coding	PTCH1	21.4965	21.8457	11.264	2.56049	3.95571	3.11077	2.01423	2.60319	1.93681	1.40598	0.273912	4.91235	2.35875	2.81771	2.47263	2.78619
EWS-WT1_rep1_testp-7_peak_1273	chr22	46883345	46883840	+	822	NA	intron (NM_014246, intron 1 of 34)	NA	49475	NM_014246	9620	Hs.252387	NM_014246	ENSG00000075275	CELSR1	ADGRC1|CDHF9|FMI2|HFMI2|ME2	cadherin EGF LAG seven-pass G-type receptor 1	protein-coding	CELSR1	37.9787	39.7498	0.640825	13.6386	4.57516	7.40084	4.86913	10.9965	14.8315	9.23086	0.271798	5.08336	2.48979	1.59253	1.02676	7.54517
EWS-WT1_rep1_testp-7_peak_834	chr19	1745680	1746623	+	810	NA	Intergenic	NA	-7511	NM_001080488	390874	Hs.654347	NM_001080488	ENSG00000205922	ONECUT3	OC3	one cut homeobox 3	protein-coding	ONECUT3	26.0792	25.8898	1.81466	0.290202	0.260558	0.0990283	0.0293463	0.128814	0.124943	0.17018	0	0.146702	0.104231	0.00904045	0.0275336	0.044173
EWS-WT1_rep1_testp-7_peak_1090	chr2	232245542	232246529	+	810	NA	Intergenic	NA	-14300	NM_145236	93010	Hs.299329	NM_145236	ENSG00000156966	B3GNT7	beta3GnT7	UDP-GlcNAc:betaGal beta-1,3-N-acetylglucosaminyltransferase 7	protein-coding	B3GNT7	4.80093	4.5228	0.139385	0.274916	0.177899	0.128464	0.0300546	0.180923	0.491362	0.348575	0.432237	0.300486	0.179335	0.0148139	0.0112793	0.180957
EWS-WT1_rep1_testp-7_peak_1832	chr8	141007414	141008308	+	778	NA	intron (NM_031466, intron 18 of 22)	NA	102773	NR_144431	359809	Hs.26814	NR_144431		PEG13	-	paternally expressed 13	ncRNA
EWS-WT1_rep1_testp-7_peak_1952	chrX	54937152	54937299	+	778	NA	Intergenic	NA	-9771	NM_001039705	7216	Hs.633653	NM_016157	ENSG00000067445	TRO	MAGE-d3|MAGED3	trophinin	protein-coding	TRO	0.519867	0.594919	3.22723	0.643096	3.26064	3.29481	0.236083	0.531844	1.21361	1.16623	1.46837	1.04358	2.1056	0.646473	3.01078	0.486976
EWS-WT1_rep1_testp-7_peak_516	chr14	34367226	34367611	+	771	NA	Intergenic	NA	52614	NM_001308103	112399	Hs.135507	NM_022073	ENSG00000129521	EGLN3	HIFP4H3|HIFPH3|PHD3	egl-9 family hypoxia inducible factor 3	protein-coding	EGLN3	65.0208	62.7559	6.15654	25.8954	5.87549	1.17955	33.1734	33.5715	22.0851	55.4804	0.645826	17.6975	16.934	62.0353	19.9476	27.2312
EWS-WT1_rep1_testp-7_peak_1445	chr5	6773959	6774638	+	755	NA	Intergenic	NA	28197	NM_001171806	11044	Hs.481542	NM_006999	ENSG00000112941	PAPD7	LAK-1|LAK1|POLK|POLS|TRF4|TRF4-1|TRF41|TUTASE5	poly(A) RNA polymerase D7, non-canonical	protein-coding	PAPD7	20.4886	21.9716	2.80912	4.25732	3.21889	2.14691	3.55606	6.32526	2.61491	3.59522	2.02441	1.91894	3.39334	2.54902	3.38143	3.04953
EWS-WT1_rep1_testp-7_peak_1261	chr22	36026047	36026567	+	751	NA	Intergenic	NA	-6906	NM_203377	4151	Hs.517586	NM_005368	ENSG00000198125	MB	PVALB|myoglobgin	myoglobin	protein-coding	MB	0.544758	0.914866	0.0202092	9.40472	0	0	0.815737	0.924668	0.240441	1.45553	0	0.196052	0.468026	0.00966528	0.0294365	0.118065
EWS-WT1_rep1_testp-7_peak_526	chr14	71376738	71376927	+	751	NA	intron (NM_014982, intron 1 of 35)	NA	2710	NM_001308160	22990	Hs.446559	NM_014982	ENSG00000100731	PCNX1	PCNX|PCNXL1|pecanex	pecanex homolog 1 (Drosophila)	protein-coding	PCNX1	63.8254	67.1116	108.091	78.2934	34.7126	5.66683	98.2296	101.589	148.593	105.665	3.97715	84.1925	54.7516	164.67	130.104	60.5076
EWS-WT1_rep1_testp-7_peak_852	chr19	8111319	8111979	+	743	NA	Intergenic	NA	-5997	NM_005624	6370	Hs.310511	NM_005624	ENSG00000131142	CCL25	Ckb15|SCYA25|TECK	C-C motif chemokine ligand 25	protein-coding	CCL25	67.6439	67.7871	523.256	62.6858	140.947	0.195685	0.587145	38.6176	1619.87	202.307	0.228839	53.4304	66.2385	0.0803897	30.8491	129.263
EWS-WT1_rep1_testp-7_peak_1923	chr9	138624759	138625693	+	718	NA	intron (NM_020822, intron 2 of 30)	NA	31195	NM_020822	57582	Hs.104950	NM_020822	ENSG00000107147	KCNT1	EIEE14|ENFL5|KCa4.1|SLACK|Slo2.2|bA100C15.2	potassium sodium-activated channel subfamily T member 1	protein-coding	KCNT1	1.29807	1.07595	1.11934	7.72965	0.239832	0.00506395	5.96967	5.12097	8.21127	1.61118	0.00394794	3.63464	3.28754	1.75579	0.810987	3.63223
EWS-WT1_rep1_testp-7_peak_1824	chr8	124682200	124682588	+	717	NA	Intergenic	NA	-17204	NM_001081675	340359	Hs.450252	NM_001081675	ENSG00000175946	KLHL38	C8ORFK36	kelch like family member 38	protein-coding	KLHL38	9.43929	9.7683	0.137751	2.34978	13.2211	0	0.344547	0.134101	2.44824	1.02362	0	1.75209	1.26595	2.8036	0.657675	1.82412
EWS-WT1_rep1_testp-7_peak_497	chr13	111007545	111008273	+	714	NA	intron (NM_001846, intron 3 of 47)	NA	14604	NR_107040	102465872		NR_107040	ENSG00000276765	MIR8073	hsa-mir-8073	microRNA 8073	ncRNA
EWS-WT1_rep1_testp-7_peak_7	chr1	1023363	1023996	+	690	NA	intron (NM_001330306, intron 6 of 11)	NA	-13992	NM_001205252	401934	Hs.568137	NM_001205252	ENSG00000237330	RNF223	-	ring finger protein 223	protein-coding	RNF223	0.0817446	0.0444147	0	0	0	0	0.0194203	0	0.0661463	0.128707	0.187334	0	0	0.0119653	0	0
EWS-WT1_rep1_testp-7_peak_1748	chr8	34291366	34291501	+	678	NA	Intergenic	NA	-350006	NR_125746	103689844	Hs.590682	NR_125746	ENSG00000254344	LINC01288	TCONS_00014671	long intergenic non-protein coding RNA 1288	ncRNA
EWS-WT1_rep1_testp-7_peak_1293	chr3	50518058	50518550	+	673	NA	intron (NM_001291101, intron 1 of 37)	NA	22724	NM_001005505	9254	Hs.476273	NM_006030	ENSG00000007402	CACNA2D2	CACNA2D	calcium voltage-gated channel auxiliary subunit alpha2delta 2	protein-coding	CACNA2D2	141.717	144.064	71.1671	79.3235	38.8995	0.610438	114.027	138.926	179.119	74.256	0.234695	253.752	59.2784	74.9541	126.926	98.3909
EWS-WT1_rep1_testp-7_peak_1525	chr5	176290502	176291156	+	664	NA	intron (NM_133369, intron 2 of 14)	NA	35504	NM_002115	3101	Hs.411695	NM_002115	ENSG00000160883	HK3	HKIII|HXK3	hexokinase 3	protein-coding	HK3	0.171895	0.1137	0	0.070233	0	0	0.0497155	0.21377	0.060476	0.0823719	0.217986	0.275156	0	0.0700134	0.0199905	0.149667
EWS-WT1_rep1_testp-7_peak_1939	chr9	141072956	141073710	+	660	NA	Intergenic	NA	20570	NR_135133	101928932	Hs.586416	NR_135133	ENSG00000237419	LOC101928932	-	uncharacterized LOC101928932	ncRNA	LOC101928932	3.90213	4.87826	6.00305	21.7422	4.07907	0.0738238	0.656313	2.18121	7.09748	1.57676	0	9.51465	1.81823	3.07321	6.21931	0.987905
EWS-WT1_rep1_testp-7_peak_389	chr11	90004311	90004449	+	653	NA	intron (NR_104190, intron 1 of 6)	NA	19980	NR_104190	101929222	Hs.616763	NR_104190	ENSG00000261645	DISC1FP1	Boymaw	DISC1 fusion partner 1 (non-protein coding)	ncRNA	DISC1FP1	0.177747	0.354112	0.652804	0.0695978	0	0	0	0	0	0	0	0	0.159982	0	0.079239	0
EWS-WT1_rep1_testp-7_peak_1269	chr22	42804750	42805263	+	652	NA	intron (NM_001318323, intron 2 of 4)	NA	23395	NM_001318323	150372	Hs.436677	NM_145912	ENSG00000235568	NFAM1	CNAIP	NFAT activating protein with ITAM motif 1	protein-coding	NFAM1	6.54654	6.42916	0.0701264	1.75429	1.84121	0.0656036	1.03038	0.804594	2.52949	0.238364	0.136389	1.04475	0.56345	1.41103	4.83369	1.19395
EWS-WT1_rep1_testp-7_peak_1719	chr7	157579592	157579997	+	647	NA	intron (NM_130843, intron 11 of 21)	NA	-67483	NR_038966	100506585	Hs.661265	NR_038966	ENSG00000233038	LOC100506585	-	uncharacterized LOC100506585	ncRNA	LOC100506585	0.0693213	0.156453	0.0391683	0.732865	0.149973	0.256495	0.0506735	0.216073	0.138077	0.00839591	0.0444373	0.082328	0	0.0218548	0.00950868	0.259337
EWS-WT1_rep1_testp-7_peak_829	chr19	1052252	1053002	+	643	NA	intron (NM_019112, intron 23 of 46)	NA	12525	NM_019112	10347	Hs.134514	NM_019112	ENSG00000064687	ABCA7	ABCA-SSN|ABCX|AD9	ATP binding cassette subfamily A member 7	protein-coding	ABCA7	1.75552	1.4472	1.42041	0.142217	0.208088	0.434974	0.198145	0.0841691	3.54862	0.0529516	0.496058	1.93712	0.118051	0.0984532	0.290853	0.182802
EWS-WT1_rep1_testp-7_peak_1743	chr8	19307407	19308071	+	638	NA	intron (NM_018371, intron 5 of 9)	NA	136252	NM_001174159	63898	Hs.303208	NM_022071	ENSG00000104611	SH2D4A	PPP1R38|SH2A	SH2 domain containing 4A	protein-coding	SH2D4A	0.00654563	0	1.2661	4.0982	1.69367	3.49835	0.995244	1.5758	0.709746	3.80297	0.578205	0.878437	1.88232	1.2762	1.24891	2.56545
EWS-WT1_rep1_testp-7_peak_1219	chr21	46403778	46404423	+	637	NA	Intergenic	NA	9901	NR_033840	727699	Hs.397403	NR_033840	ENSG00000234880	LINC00163	C21orf134|NCRNA00163|NLC1-A|NLC1A	long intergenic non-protein coding RNA 163	ncRNA	LINC00163	5.01147	4.85614	0.625238	1.46233	0.718198	0	0.839228	0.507228	0.533805	0.184282	0.141869	0.0884552	1.22103	0.0685271	0.521764	0.624008
EWS-WT1_rep1_testp-7_peak_1354	chr4	6662020	6662752	+	634	NA	Intergenic	NA	13222	NR_134665	105374366	Hs.438950	NR_134664	ENSG00000251580	LOC105374366	-	uncharacterized LOC105374366	ncRNA	LOC105374366	1.17086	1.69645	0.0597247	1.71921	0.823254	0.208592	0.139083	0.348854	2.05279	0.691323	0.284588	1.56437	0.987977	0.914048	0.782949	0.139568
EWS-WT1_rep1_testp-7_peak_396	chr12	2038907	2039591	+	634	NA	non-coding (NR_036546, exon 2 of 2)	NA	6493	NR_036546	100271702	Hs.737031	NR_036546	ENSG00000235049	LINC00940	-	long intergenic non-protein coding RNA 940	ncRNA	LINC00940	3.18788	3.37942	0.417717	2.04985	0.329021	0.0104207	2.97384	1.39423	0.299768	0.337693	0.0812417	0	1.1714	0.462343	0.112996	0.446237
EWS-WT1_rep1_testp-7_peak_397	chr12	2303086	2303706	+	630	NA	intron (NM_001129830, intron 3 of 47)	NA	29251	NR_046578	100874234	Hs.372570	NR_046578	ENSG00000256025	CACNA1C-AS4	-	CACNA1C antisense RNA 4	ncRNA	CACNA1C-AS4	0	0.0338082	0.0380876	0.292368	0.175002	0	0.295653	0.370785	0.251751	0.881742	0.103707	0.147797	0.210018	0.0182158	0.0832171	0.400524
EWS-WT1_rep1_testp-7_peak_1657	chr7	47103267	47103817	+	629	NA	Intergenic	NA	-366822	NR_134575	730338	Hs.640207	NR_134575	ENSG00000233539	LOC730338	-	uncharacterized LOC730338	ncRNA	LOC730338	0	0.0511898	0	0.0276676	0	0	0	0.0561415	0	0	0	0	0.0317993	0	0	0
EWS-WT1_rep1_testp-7_peak_429	chr12	97058483	97058645	+	624	NA	intron (NM_001306084, intron 39 of 67)	NA	175215	NM_001306084	144535	Hs.382121	NM_198520	ENSG00000188596	CFAP54	C12orf55|C12orf63	cilia and flagella associated protein 54	protein-coding	CFAP54	0	0	0.0545227	0.107385	0.0395552	0.245546	0.00222752	0.00558718	0.0417286	0.0221442	0.146504	0	0.00949395	0.19214	0.0794172	0.0167647
EWS-WT1_rep1_testp-7_peak_1427	chr4	190051055	190051224	+	623	NA	Intergenic	NA	-529621	NR_121679	101928971	Hs.519164	NR_121679	ENSG00000250739	LINC01262	TCONS_l2_00021807	long intergenic non-protein coding RNA 1262	ncRNA	LINC01262	0	0	0	0	0	0.0558303	0	0	0	0	0	0	0	0	0	0
EWS-WT1_rep1_testp-7_peak_53	chr1	44337296	44338215	+	622	NA	intron (NR_073021, intron 6 of 9)	NA	33461	NR_106727	102464830		NR_106727	ENSG00000283477	MIR6079	hsa-mir-6079	microRNA 6079	ncRNA
EWS-WT1_rep1_testp-7_peak_1651	chr7	36526434	36526576	+	616	NA	Intergenic	NA	-96771	NM_001100425	23366	Hs.6224	NM_015314	ENSG00000164542	KIAA0895	-	KIAA0895	protein-coding	KIAA0895	5.50231	5.64082	2.83323	5.39344	1.6207	2.77185	3.16642	2.97417	1.81253	3.14634	0.1704	1.11487	2.21477	0.519698	0.650519	1.51562
EWS-WT1_rep1_testp-7_peak_1714	chr7	155199614	155200394	+	613	NA	Intergenic	NA	-39376	NR_103545	338436	Hs.521326	NR_103545	ENSG00000204960	BLACE	-	B-cell acute lymphoblastic leukemia expressed	ncRNA	BLACE	0	0.0101618	0	0	0.0526005	0.55976	0	0	0	0	0	0	0	0	0	0
EWS-WT1_rep1_testp-7_peak_538	chr14	90809678	90810382	+	610	NA	Intergenic	NA	-11549	NM_017970	55051	Hs.528131	NM_017970	ENSG00000119720	NRDE2	C14orf102	NRDE-2, necessary for RNA interference, domain containing	protein-coding	NRDE2	4.75741	4.70993	0.728015	0.48361	0.997075	0.886254	0.347764	0.817762	0.731057	1.30545	0.309731	0.597601	1.77557	1.09811	0.78002	0.466212
EWS-WT1_rep1_testp-7_peak_1357	chr4	7117087	7117689	+	602	NA	Intergenic	NA	-12285	NR_027441	730971	Hs.591718	NR_027441		FLJ36777	-	uncharacterized LOC730971	ncRNA	FLJ36777	0.0107146	0.0349299	0	0.0755169	0.0602694	0.52684	0.122185	0.0127696	1.05775	0.0674812	0.026787	0.1527	0.130191	0.144288	0	0.0153264
EWS-WT1_rep1_testp-7_peak_924	chr2	207039	207291	+	600	NA	Intergenic	NA	49175	NM_001282687	26751	Hs.515951	NM_015677	ENSG00000035115	SH3YL1	RAY	SH3 and SYLF domain containing 1	protein-coding	SH3YL1	0.998997	1.00632	1.90632	5.84509	2.42611	10.5665	3.3302	2.4719	5.45073	2.63153	1.33994	1.58192	2.34637	1.43164	1.04905	3.33883
EWS-WT1_rep1_testp-7_peak_1915	chr9	135060862	135061552	+	596	NA	intron (NM_032536, intron 2 of 7)	NA	23873	NM_032536	84628	Hs.163642	NM_032536	ENSG00000196358	NTNG2	LHLL9381|Lmnt2|NTNG1|bA479K20.1	netrin G2	protein-coding	NTNG2	14.8659	15.0258	0.145302	2.23945	0.667623	0.0396466	0.733135	0.565811	0.936406	1.14463	0.655274	1.34792	0.71107	9.03402	3.20776	3.27878
EWS-WT1_rep1_testp-7_peak_774	chr17	76999861	77000497	+	595	NA	intron (NM_001159772, intron 1 of 5)	NA	5720	NM_001159772	124583	Hs.8859	NM_138793	ENSG00000171302	CANT1	DBQD|DBQD1|SCAN-1|SCAN1|SHAPY	calcium activated nucleotidase 1	protein-coding	CANT1	63.89	64.437	11.5904	5.16107	15.9729	2.24148	1.04381	1.77022	6.84791	1.84738	2.10637	1.78629	0.707773	1.25335	1.70827	0.910573
EWS-WT1_rep1_testp-7_peak_1338	chr3	194828204	194828690	+	587	NA	intron (NM_152531, intron 3 of 3)	NA	13130	NR_104188	100874528	Hs.581659	NR_104188	ENSG00000233303	XXYLT1-AS1	-	XXYLT1 antisense RNA 1	ncRNA
EWS-WT1_rep1_testp-7_peak_1358	chr4	7296220	7296995	+	587	NA	intron (NM_020777, intron 1 of 26)	NA	-15570	NR_039961	100616471		NR_039961	ENSG00000264658	MIR4798	-	microRNA 4798	ncRNA
EWS-WT1_rep1_testp-7_peak_163	chr1	191972147	191972284	+	583	NA	Intergenic	NA	-155377	NM_130782	64407	Hs.440890	NM_130782	ENSG00000150681	RGS18	RGS13	regulator of G-protein signaling 18	protein-coding	RGS18	0	0	0.104692	0.364148	0.180387	0.137116	0	0	0	0.0673239	0.570123	0.0126954	0.274208	0.844935	0.152494	0
EWS-WT1_rep1_testp-7_peak_697	chr17	4755929	4756724	+	583	NA	intron (NM_001024937, intron 1 of 31)	NA	19691	NM_001024937	50488	Hs.443417	NM_015716	ENSG00000141503	MINK1	B55|MAP4K6|MINK|YSK2|ZC3	misshapen like kinase 1	protein-coding	MINK1	34.8412	35.0766	5.04041	2.72633	4.52681	1.12073	1.23377	1.62149	10.0091	1.77776	0.812128	3.60658	1.15254	3.50647	3.98013	1.45008
EWS-WT1_rep1_testp-7_peak_833	chr19	1744372	1745006	+	580	NA	Intergenic	NA	-8973	NM_001080488	390874	Hs.654347	NM_001080488	ENSG00000205922	ONECUT3	OC3	one cut homeobox 3	protein-coding	ONECUT3	26.0792	25.8898	1.81466	0.290202	0.260558	0.0990283	0.0293463	0.128814	0.124943	0.17018	0	0.146702	0.104231	0.00904045	0.0275336	0.044173
EWS-WT1_rep1_testp-7_peak_600	chr16	544794	545037	+	579	NA	intron (NM_001142272, intron 3 of 11)	NA	20065	NM_001142272	9727	Hs.531642	NM_014700	ENSG00000090565	RAB11FIP3	CART1|Rab11-FIP3	RAB11 family interacting protein 3	protein-coding	RAB11FIP3	18.3723	17.9257	1.24323	0.557096	0.608926	0.303063	0.279228	0.294894	0.450503	0.349012	1.82574	1.12648	0.146153	0.760594	0.735384	0.855356
EWS-WT1_rep1_testp-7_peak_1792	chr8	96345252	96345385	+	576	NA	intron (NR_038208, intron 2 of 3)	NA	-63856	NM_177965	157657	Hs.548157	NM_177965	ENSG00000156172	C8orf37	BBS21|CORD16|RP64|smalltalk	chromosome 8 open reading frame 37	protein-coding	C8orf37	1.20323	1.12284	0.624161	0.335382	1.60599	1.6204	0.852721	0.526608	0.869119	0.470948	1.37093	0.250275	0.376288	0.903496	0.981878	0.2042
EWS-WT1_rep1_testp-7_peak_1355	chr4	6729034	6729777	+	571	NA	Intergenic	NA	11563	NM_018366	55330	Hs.7570	NM_018366	ENSG00000186222	BLOC1S4	BCAS4L|BLOS4|CNO	biogenesis of lysosomal organelles complex 1 subunit 4	protein-coding	BLOC1S4	25.2134	24.9811	4.30319	2.78751	8.09231	1.41096	1.53627	2.91652	4.10445	5.93145	0.519106	1.40914	3.26386	2.57907	2.72406	1.90935
EWS-WT1_rep1_testp-7_peak_966	chr2	50651042	50651612	+	563	NA	intron (NM_001135659, intron 18 of 23)	NA	-76433	NM_138735	9378	Hs.637685	NM_004801	ENSG00000179915	NRXN1	Hs.22998|PTHSL2|SCZD17	neurexin 1	protein-coding	NRXN1	24.1774	24.1581	30.0472	27.5387	6.58893	0.0609128	5.28285	8.48928	10.7389	8.78978	0.0316591	13.0112	3.67297	27.9376	20.0572	15.3721
EWS-WT1_rep1_testp-7_peak_1531	chr5	177974345	177975232	+	562	NA	intron (NM_173465, intron 2 of 28)	NA	42768	NM_173465	91522	Hs.660026	NM_173465	ENSG00000050767	COL23A1	-	collagen type XXIII alpha 1 chain	protein-coding	COL23A1	47.9248	47.3115	11.0523	15.5732	9.22162	0.376084	25.1829	17.1563	29.5362	9.05213	3.3687	8.35706	9.54066	6.18439	11.9939	25.3243
EWS-WT1_rep1_testp-7_peak_61	chr1	69230626	69230772	+	560	NA	Intergenic	NA	-267795	NM_017779	55635	Hs.445098	NM_017779	ENSG00000024526	DEPDC1	DEP.8|DEPDC1-V2|DEPDC1A|SDP35	DEP domain containing 1	protein-coding	DEPDC1	19.5561	18.5482	8.45008	3.75438	6.0717	1.49184	0.320553	4.88945	2.29281	1.47384	0.604374	0.580886	6.04559	0.0592501	5.00379	0.0482508
EWS-WT1_rep1_testp-7_peak_1456	chr5	26700121	26700253	+	559	NA	Intergenic	NA	338502	NM_016279	1007	Hs.272212	NM_016279	ENSG00000113100	CDH9	-	cadherin 9	protein-coding	CDH9	0.0298268	0.0405149	0.164316	0.00875914	0	0	0	0.0533208	0.036203	0.0117406	0	0.0177116	0.0201344	0	0	0.0106662
EWS-WT1_rep1_testp-7_peak_1630	chr7	1311734	1312733	+	559	NA	Intergenic	NA	39579	NM_001080461	340260	Hs.232272	NM_001080461	ENSG00000164853	UNCX	UNCX4.1	UNC homeobox	protein-coding	UNCX	171.051	175.853	0.773876	3.86464	1.85868	0	1.22874	0.736251	1.39504	1.08579	0	0.511872	0.42672	0.227116	0.448326	0.822016
EWS-WT1_rep1_testp-7_peak_1937	chr9	140615665	140616278	+	558	NA	intron (NM_024757, intron 3 of 26)	NA	-41503	NR_024341	643210	Hs.721002	NM_001039765		EHMT1-IT1	-	EHMT1 intronic transcript 1	ncRNA	EHMT1-IT1	0	0	0.464904	0.430704	0.810246	0.349936	0.572428	0.499406	0.42385	0.762873	0.130952	0.046656	0.0707175	0.084338	0.373614	0.636863
EWS-WT1_rep1_testp-7_peak_301	chr10	103124550	103124700	+	556	NA	intron (NM_003939, intron 1 of 13)	NA	10835	NM_001256856	8945	Hs.643802	NM_003939	ENSG00000166167	BTRC	BETA-TRCP|FBW1A|FBXW1|FBXW1A|FWD1|bTrCP|bTrCP1|betaTrCP	beta-transducin repeat containing E3 ubiquitin protein ligase	protein-coding	BTRC	4.9697	5.11756	5.90651	4.32156	4.72886	1.93245	1.9301	3.36044	5.04485	5.38259	2.27536	2.83184	1.26056	6.8172	3.40285	2.09646
EWS-WT1_rep1_testp-7_peak_815	chr18	56602221	56602807	+	555	NA	intron (NM_001318726, intron 4 of 9)	NA	71191	NM_001318728	55205	Hs.529023	NM_018181	ENSG00000074657	ZNF532	-	zinc finger protein 532	protein-coding	ZNF532	5.31917	5.73728	22.2881	25.8173	21.6627	6.82573	18.8491	34.9283	16.1834	38.1872	7.13469	17.6623	19.5929	37.1801	31.1523	15.4197
EWS-WT1_rep1_testp-7_peak_4	chr1	912019	912989	+	554	NA	intron (NM_001291367, intron 3 of 4)	NA	4993	NM_001291367	84808	Hs.271462	NM_032722	ENSG00000187642	PERM1	C1orf170	PPARGC1 and ESRR induced regulator, muscle 1	protein-coding	PERM1	0.0730234	0.0865662	0.016254	0.0701822	0	0.0567678	0	0	0.0322305	0.0313571	0.398315	0.0946088	0.00896254	0.0155473	0.00591884	0.0189916
EWS-WT1_rep1_testp-7_peak_248	chr10	1281406	1281745	+	550	NA	intron (NM_018702, intron 5 of 9)	NA	75867	NR_015376	399706	Hs.721191	NM_001010910	ENSG00000229205	LINC00200	C10orf139|NCRNA00200	long intergenic non-protein coding RNA 200	ncRNA
EWS-WT1_rep1_testp-7_peak_1614	chr6	167835559	167836129	+	547	NA	Intergenic	NA	-37846	NM_004610	6953	Hs.351	NM_004610	ENSG00000203690	TCP10	TCP10A	t-complex 10	protein-coding
EWS-WT1_rep1_testp-7_peak_1098	chr2	235555632	235557435	+	547	NA	Intergenic	NA	-34779	NR_132376	106144537	Hs.580616	NR_132376	ENSG00000280744	LINC01173	-	long intergenic non-protein coding RNA 1173	ncRNA
EWS-WT1_rep1_testp-7_peak_1944	chrX	1715277	1715615	+	546	NA	intron (NM_004043, intron 1 of 9)	NA	1098	NM_004043	438	Hs.522572	NM_004043	ENSG00000196433	ASMT	ASMTY|HIOMT|HIOMTY	acetylserotonin O-methyltransferase	protein-coding	ASMT	0.0080794	0.0351214	0	0.0189812	0	0	0.0076778	0	0.0392263	0.0127211	0	0	0	0	0.0144071	0.0577845
EWS-WT1_rep1_testp-7_peak_832	chr19	1528349	1528849	+	540	NA	intron (NM_001243079, intron 8 of 13)	NA	4526	NM_001243079	126520	Hs.195352	NM_001011716	ENSG00000185988	PLK5	PLK-5|PLK5P|SgK384ps	polo like kinase 5	protein-coding	PLK5	9.35916	8.68795	0.116174	13.293	0.266894	0.025359	8.82631	7.45022	6.54623	11.5797	0.00988517	1.84549	2.35418	0.0069452	0	10.4521
EWS-WT1_rep1_testp-7_peak_432	chr12	106695827	106696304	+	539	NA	promoter-TSS (NM_001286262)	NA	-504	NM_152772	255394	Hs.696047	NM_152772	ENSG00000166046	TCP11L2	-	t-complex 11 like 2	protein-coding	TCP11L2	40.6745	42.4545	144.477	3.78385	100.563	4.38144	117.071	109.958	144.828	97.1456	2.53256	101.56	150.002	189.405	231.033	90.413
EWS-WT1_rep1_testp-7_peak_777	chr17	77363117	77363666	+	534	NA	intron (NM_001082575, intron 2 of 14)	NA	148839	NM_001082575	146713	Hs.135229	NM_001025448	ENSG00000167281	RBFOX3	FOX-3|FOX3|HRNBP3|NEUN	RNA binding protein, fox-1 homolog 3	protein-coding	RBFOX3	57.3387	58.9999	5.42635	6.93627	3.45087	0.0163943	4.83161	3.65577	7.44644	1.65419	1.94915	2.26778	1.74972	0.22899	2.18111	4.16837
EWS-WT1_rep1_testp-7_peak_1947	chrX	3720089	3720592	+	532	NA	Intergenic	NA	41595	NR_034031	389906	Hs.636199	NM_001045547		LOC389906	-	zinc finger protein 839 pseudogene	pseudo	LOC389906	8.00159	8.2499	1.56731	1.3986	1.87235	1.68323	1.18012	1.86146	2.61062	1.49167	0.608129	0.25848	0.207414	0.719602	0.901759	0.915646
EWS-WT1_rep1_testp-7_peak_1746	chr8	26144909	26145226	+	532	NA	Intergenic	NA	-3940	NM_002717	5520	Hs.146339	NM_002717	ENSG00000221914	PPP2R2A	B55A|B55ALPHA|PR52A|PR55A	protein phosphatase 2 regulatory subunit Balpha	protein-coding	PPP2R2A	40.0531	38.2368	29.1972	42.4541	32.703	8.31871	15.8949	30.062	30.6439	25.696	3.94369	21.2039	26.8938	40.613	46.3125	29.6479
EWS-WT1_rep1_testp-7_peak_814	chr18	55876241	55876717	+	531	NA	intron (NM_001144970, intron 1 of 28)	NA	-12275	NM_001144966	23327	Hs.185677	NM_015277	ENSG00000049759	NEDD4L	NEDD4-2|NEDD4.2|PVNH7|RSP5|hNEDD4-2	neural precursor cell expressed, developmentally down-regulated 4-like, E3 ubiquitin protein ligase	protein-coding	NEDD4L	44.3876	45.4089	109.455	41.7656	45.8539	4.28701	32.0417	34.3641	126.944	23.4502	4.73049	103.718	14.7476	41.9466	28.951	39.068
EWS-WT1_rep1_testp-7_peak_1960	chrX	72163473	72163789	+	531	NA	promoter-TSS (NR_026595)	NA	-42	NR_026594	653687	Hs.592230	NR_026594		FAM226B	CXorf50B|LINC00246B|NCRNA00246B	family with sequence similarity 226 member B (non-protein coding)	ncRNA	FAM226B	6.74159	6.86378	12.6817	8.65176	2.93418	0.630314	4.7685	2.22994	13.5347	5.69568	0.0519754	3.80461	3.15384	4.89995	6.25847	3.55235
EWS-WT1_rep1_testp-7_peak_606	chr16	1002803	1002937	+	526	NA	intron (NR_033645, intron 2 of 11)	NA	18114	NM_022773	64788	Hs.71912	NM_022773	ENSG00000103227	LMF1	C16orf26|HMFN1876|JFP11|TMEM112|TMEM112A	lipase maturation factor 1	protein-coding	LMF1	1.59927	1.68457	0.378358	0.541684	0.303539	1.60985	0.592058	0.403414	0.269935	0.378481	0.151262	0.0757404	0.37752	0.634549	0.489879	0.119293
EWS-WT1_rep1_testp-7_peak_1643	chr7	15229707	15229869	+	525	NA	Intergenic	NA	-348713	NM_004080	1607	Hs.567255	NM_004080	ENSG00000136267	DGKB	DAGK2|DGK|DGK-BETA	diacylglycerol kinase beta	protein-coding	DGKB	0.0486435	0.0396446	0	0.0214275	0	0.0454963	0	0.00724659	0.0196808	0.0191474	0	0.00722131	0.0164182	0.00712017	0.222273	0
EWS-WT1_rep1_testp-7_peak_831	chr19	1164223	1165065	+	524	NA	intron (NM_014963, intron 1 of 31)	NA	9638	NM_014963	22904	Hs.408708	NM_014963	ENSG00000064932	SBNO2	KIAA0963|SNO|STNO	strawberry notch homolog 2	protein-coding	SBNO2	10.437	11.1955	0.895402	0.674678	0.85816	0.412489	1.01059	0.433166	0.697139	0.240212	1.39478	1.38023	0.27867	0.176023	0.404073	0.391527
EWS-WT1_rep1_testp-7_peak_1967	chrX	133884851	133885004	+	523	NA	intron (NM_001316887, intron 1 of 3)	NA	13425	NM_001316887	10761	Hs.496811	NM_021796	ENSG00000170965	PLAC1	CT92|OOSP2L	placenta specific 1	protein-coding	PLAC1	0.566356	0.404434	0	0.019008	0	0	0	0.15428	0	0	0	0	0	0	0.0144274	0
EWS-WT1_rep1_testp-7_peak_1232	chr21	47603226	47604131	+	518	NA	5' UTR (NM_001142854, exon 2 of 5)	NA	695	NM_032261	84221	Hs.381214	NM_032261	ENSG00000160284	SPATC1L	C21orf56	spermatogenesis and centriole associated 1-like	protein-coding	SPATC1L	96.501	92.3326	3.62397	10.5714	9.18874	0.888946	2.63433	3.70493	4.72663	4.14648	0.305267	2.11644	3.04754	2.97949	3.94572	2.49246
EWS-WT1_rep1_testp-7_peak_1625	chr7	401589	401898	+	518	NA	Intergenic	NA	-17648	NR_033960	442497	Hs.704269	NR_033960	ENSG00000249574	LOC442497	-	uncharacterized LOC442497	ncRNA	LOC442497	0.0102044	0.0110888	0.0749548	1.81001	0.0573994	0.283599	0	0.048646	0.0165145	0	0.085038	0	0.0551074	0.0418227	0.0181964	0.0145966
EWS-WT1_rep1_testp-7_peak_1423	chr4	187742373	187742601	+	517	NA	Intergenic	NA	-97500	NM_005245	2195	Hs.481371	NM_005245	ENSG00000083857	FAT1	CDHF7|CDHR8|FAT|ME5|hFat1	FAT atypical cadherin 1	protein-coding	FAT1	13.8409	14.9746	51.6218	4.3273	6.34224	51.29	2.24478	4.66986	9.17397	13.5983	23.8177	15.5764	5.55852	33.8264	19.5256	1.93716
EWS-WT1_rep1_testp-7_peak_1837	chr8	143581392	143581984	+	510	NA	intron (NM_001702, intron 16 of 29)	NA	36311	NM_001702	575	Hs.194654	NM_001702	ENSG00000181790	ADGRB1	BAI1|GDAIF	adhesion G protein-coupled receptor B1	protein-coding	ADGRB1	291.225	285.973	10.0745	56.3536	14.1389	0.0088674	15.0296	36.2843	48.3922	30.9953	2.20531	15.1577	13.3559	15.4044	19.3971	16.0017
EWS-WT1_rep1_testp-7_peak_1638	chr7	5321623	5322580	+	506	NA	promoter-TSS (NM_001040661)	NA	-460	NM_001300847	222962	Hs.4302	NM_153247	ENSG00000164638	SLC29A4	ENT4|PMAT	solute carrier family 29 member 4	protein-coding	SLC29A4	200.731	197.924	3.17506	18.9314	7.495	7.78267	1.95963	3.42177	4.03041	4.84529	1.09718	3.31564	3.04106	1.52315	5.09856	1.79251
EWS-WT1_rep1_testp-7_peak_20	chr1	11397960	11398396	+	503	NA	Intergenic	NA	64923	NM_013319	29914	Hs.522933	NM_013319	ENSG00000120942	UBIAD1	SCCD|TERE1	UbiA prenyltransferase domain containing 1	protein-coding	UBIAD1	8.96089	8.63286	1.75153	2.53569	1.48249	1.11346	3.70316	4.11324	3.50364	1.70928	2.03422	1.74389	4.49015	3.02744	2.96528	1.17586
EWS-WT1_rep1_testp-7_peak_1331	chr3	184262221	184262715	+	502	NA	Intergenic	NA	12238	NR_046593	100874079	Hs.574899	NR_046593	ENSG00000230215	LINC01840	EIF2B5-AS1	long intergenic non-protein coding RNA 1840	ncRNA
EWS-WT1_rep1_testp-7_peak_1044	chr2	133032396	133032501	+	501	NA	Intergenic	NA	-16906	NR_027020	554226	Hs.380689	NR_027019	ENSG00000163046	ANKRD30BL	ANKRD30BP3|NCRNA00164	ankyrin repeat domain 30B like	pseudo	ANKRD30BL	0	0	0.142425	0.0869652	0	0.305238	0.090455	0	0.0342325	0.0166524	0	0	0	0	0.00942974	0.211798
EWS-WT1_rep1_testp-7_peak_446	chr12	122185723	122186268	+	499	NA	intron (NM_001080825, intron 2 of 11)	NA	35337	NM_001080825	144404	Hs.644504	NM_001080825	ENSG00000188735	TMEM120B	-	transmembrane protein 120B	protein-coding	TMEM120B	11.8908	11.3018	0.190626	0.331818	0.65261	0.321747	0.618001	0.28746	0.241806	0.365351	0.414888	0.308213	0.259689	0.250268	0.236401	0.314446
EWS-WT1_rep1_testp-7_peak_1628	chr7	1269400	1270296	+	496	NA	Intergenic	NA	-2806	NM_001080461	340260	Hs.232272	NM_001080461	ENSG00000164853	UNCX	UNCX4.1	UNC homeobox	protein-coding	UNCX	171.051	175.853	0.773876	3.86464	1.85868	0	1.22874	0.736251	1.39504	1.08579	0	0.511872	0.42672	0.227116	0.448326	0.822016
EWS-WT1_rep1_testp-7_peak_1052	chr2	133039030	133039180	+	495	NA	Intergenic	NA	-23563	NR_027020	554226	Hs.380689	NR_027019	ENSG00000163046	ANKRD30BL	ANKRD30BP3|NCRNA00164	ankyrin repeat domain 30B like	pseudo	ANKRD30BL	0	0	0.142425	0.0869652	0	0.305238	0.090455	0	0.0342325	0.0166524	0	0	0	0	0.00942974	0.211798
EWS-WT1_rep1_testp-7_peak_1233	chr21	47620930	47621563	+	492	NA	intron (NM_001001438, intron 17 of 22)	NA	-16873	NM_001142854	84221	Hs.381214	NM_032261	ENSG00000160284	SPATC1L	C21orf56	spermatogenesis and centriole associated 1-like	protein-coding	SPATC1L	96.501	92.3326	3.62397	10.5714	9.18874	0.888946	2.63433	3.70493	4.72663	4.14648	0.305267	2.11644	3.04754	2.97949	3.94572	2.49246
EWS-WT1_rep1_testp-7_peak_1526	chr5	176523674	176523977	+	492	NA	intron (NM_213647, intron 16 of 17)	NA	7274	NM_022963	2264	Hs.165950	NM_002011	ENSG00000160867	FGFR4	CD334|JTK2|TKF	fibroblast growth factor receptor 4	protein-coding	FGFR4	160.681	163.545	25.4448	21.3425	22.3538	0.0305605	30.4427	43.6139	22.001	8.66553	0.113171	0.526296	1.50537	0.0418487	0	0.633885
EWS-WT1_rep1_testp-7_peak_1065	chr2	170609576	170609704	+	491	NA	Intergenic	NA	19284	NM_144711	151230	Hs.655150	NM_144711	ENSG00000213160	KLHL23	DITHP	kelch like family member 23	protein-coding	KLHL23	110.346	113.053	101.997	37.1201	6.99595	3.10897	19.9809	67.6691	65.4176	13.2148	1.20693	31.7145	43.5725	66.5604	79.0178	28.3621
EWS-WT1_rep1_testp-7_peak_1624	chr7	401206	401437	+	491	NA	Intergenic	NA	-18070	NR_033960	442497	Hs.704269	NR_033960	ENSG00000249574	LOC442497	-	uncharacterized LOC442497	ncRNA	LOC442497	0.0102044	0.0110888	0.0749548	1.81001	0.0573994	0.283599	0	0.048646	0.0165145	0	0.085038	0	0.0551074	0.0418227	0.0181964	0.0145966
EWS-WT1_rep1_testp-7_peak_74	chr1	120543933	120544070	+	489	NA	intron (NM_024408, intron 3 of 33)	NA	68316	NM_001200001	4853	Hs.487360	NM_024408	ENSG00000134250	NOTCH2	AGS2|HJCYS|hN2	notch 2	protein-coding	NOTCH2	20.4866	21.378	15.0017	15.0297	15.9966	4.62573	6.12147	6.63337	12.7578	6.72382	3.44569	8.59426	3.67713	8.43841	9.85309	8.81945
EWS-WT1_rep1_testp-7_peak_1119	chr20	21100971	21101125	+	488	NA	Intergenic	NA	-5576	NM_001163022	55857	Hs.187635	NM_018474	ENSG00000088970	KIZ	C20orf19|HT013|Kizuna|NCRNA00153|PLK1S1|RP69	kizuna centrosomal protein	protein-coding	KIZ	3.90154	3.87692	0.957822	2.52433	3.57942	0.970121	0.644369	0.820552	2.38046	0.969082	1.27793	0.780523	1.78867	3.24938	1.27424	2.04431
EWS-WT1_rep1_testp-7_peak_1997	chrY	10036535	10036647	+	486	NA	Intergenic	NA	288184	NR_003593	100101121	Hs.522846	NR_003593	ENSG00000237069	TTTY23B	TTTY23	testis-specific transcript, Y-linked 23B (non-protein coding)	ncRNA
EWS-WT1_rep1_testp-7_peak_375	chr11	68434348	68434815	+	482	NA	Intergenic	NA	-17362	NM_015973	51083	Hs.278959	NM_015973	ENSG00000069482	GAL	ETL8|GAL-GMAP|GALN|GLNN|GMAP	galanin and GMAP prepropeptide	protein-coding	GAL	383.576	377.831	244.571	76.1274	22.5472	0.179776	162.543	135.799	1045.83	173.759	84.5379	330.208	173.327	158.672	187.867	115.436
EWS-WT1_rep1_testp-7_peak_296	chr10	99292325	99292435	+	482	NA	intron (NM_024954, intron 1 of 2)	NA	33741	NM_024954	80019	Hs.500724	NM_024954	ENSG00000165886	UBTD1	-	ubiquitin domain containing 1	protein-coding	UBTD1	2.96605	3.04651	0.0994823	0.827281	0.380911	0.448786	0.193056	0.0161411	0.328778	0.213245	0.259589	0.225187	0.0731402	0.0713678	0.253584	0.348714
EWS-WT1_rep1_testp-7_peak_1009	chr2	103978142	103978527	+	481	NA	Intergenic	NA	-377447	NR_135530	105373519		NR_135530	ENSG00000224095	LINC01935	-	long intergenic non-protein coding RNA 1935	ncRNA
EWS-WT1_rep1_testp-7_peak_1593	chr6	87769279	87769972	+	480	NA	Intergenic	NA	35240	NM_000735	1081	Hs.119689	NM_000735	ENSG00000135346	CGA	CG-ALPHA|FSHA|GPHA1|GPHa|HCG|LHA|TSHA	glycoprotein hormones, alpha polypeptide	protein-coding	CGA	0.624852	0.767574	0.66518	0	2.9035	0	0	0	0.0439669	0	0	0	0.110035	0	0	0
EWS-WT1_rep1_testp-7_peak_1149	chr20	56102244	56102635	+	473	NA	Intergenic	NA	-1731	NM_001269045	140690	Hs.131543	NM_080618	ENSG00000124092	CTCFL	BORIS|CT27|CTCF-T|HMGB1L1|dJ579F20.2	CCCTC-binding factor like	protein-coding	CTCFL	1.39324	1.41996	5.91143	4.05593	13.4672	0.0277501	6.02515	12.6546	8.99578	1.7622	0.134614	6.97833	12.1465	1.25485	6.82315	7.76947
EWS-WT1_rep1_testp-7_peak_1964	chrX	114359979	114360146	+	473	NA	intron (NM_001243963, intron 15 of 19)	NA	-63901	NM_001145346	139804	Hs.376008	NM_152425	ENSG00000175718	RBMXL3	CXorf55	RNA binding motif protein, X-linked like 3	protein-coding	RBMXL3	0	0	0	0	0	0.00706529	0	0.00787745	0	0	0	0	0	0	0	0
EWS-WT1_rep1_testp-7_peak_849	chr19	7949146	7949763	+	472	NA	Intergenic	NA	-3936	NM_001268284	80131	Hs.501511	NM_025061	ENSG00000171017	LRRC8E	-	leucine rich repeat containing 8 family member E	protein-coding	LRRC8E	2.3511	2.29539	2.02378	1.30896	0.172198	0.170159	0.610923	2.17448	10.7708	1.42675	0.173478	0.872573	2.05827	1.33355	0.649611	0.481686
EWS-WT1_rep1_testp-7_peak_1051	chr2	133038133	133038250	+	470	NA	Intergenic	NA	-22649	NR_027020	554226	Hs.380689	NR_027019	ENSG00000163046	ANKRD30BL	ANKRD30BP3|NCRNA00164	ankyrin repeat domain 30B like	pseudo	ANKRD30BL	0	0	0.142425	0.0869652	0	0.305238	0.090455	0	0.0342325	0.0166524	0	0	0	0	0.00942974	0.211798
EWS-WT1_rep1_testp-7_peak_1916	chr9	136355770	136356430	+	468	NA	Intergenic	NA	-11824	NM_001145099	11182	Hs.244378	NM_017585	ENSG00000160326	SLC2A6	GLUT6|GLUT9|HSA011372	solute carrier family 2 member 6	protein-coding	SLC2A6	5.72782	5.9013	0.0110254	0.0105791	1.2158	1.08781	0.00855837	0	0.437252	0	0.150102	0.0106958	0.0121589	0.10546	0.273011	0.167471
EWS-WT1_rep1_testp-7_peak_428	chr12	96494879	96495093	+	461	NA	Intergenic	NA	-57688	NM_001256643	4048	Hs.524648	NM_000895	ENSG00000111144	LTA4H	-	leukotriene A4 hydrolase	protein-coding	LTA4H	26.7801	26.3483	8.57682	5.37185	6.94528	8.57393	5.01501	4.7416	7.20848	6.95548	3.99385	1.92261	4.37122	4.54645	5.77347	4.91911
EWS-WT1_rep1_testp-7_peak_554	chr14	105943968	105944219	+	461	NA	intron (NR_073085, intron 1 of 7)	NA	510	NR_073085	1397	Hs.534309	NM_001312	ENSG00000182809	CRIP2	CRIP|CRP2|ESP1	cysteine rich protein 2	protein-coding	CRIP2	79.4448	79.3068	8.18997	3.55354	11.8521	2.54989	7.52295	10.6276	32.103	6.76551	0.275928	10.0633	3.48479	4.07555	3.14002	3.0355
EWS-WT1_rep1_testp-7_peak_736	chr17	22261535	22261648	+	460	NA	Intergenic	NA	239154	NM_001190452	100462977	Hs.740185	NM_001190452	ENSG00000256618	MTRNR2L1	HN1	MT-RNR2-like 1	protein-coding	MTRNR2L1	0.0884734	0.0480707	18.489	8.92038	12.4559	14.3184	10.0355	10.1224	13.2211	13.3591	22.709	24.2164	20.313	10.608	25.5343	8.50918
EWS-WT1_rep1_testp-7_peak_1856	chr9	25693494	25693985	+	456	NA	Intergenic	NA	-14883	NM_001004125	286319	Hs.26268	NM_001004125	ENSG00000198680	TUSC1	TSG-9|TSG9	tumor suppressor candidate 1	protein-coding	TUSC1	18.8262	17.9763	5.01179	5.95391	6.47493	1.16098	3.96094	2.62205	7.91739	3.71256	1.29192	3.68233	3.83511	3.00569	5.48751	5.72313
EWS-WT1_rep1_testp-7_peak_1399	chr4	88299995	88300112	+	456	NA	intron (NM_016245, intron 2 of 6)	NA	12402	NM_016245	51170	Hs.594923	NM_016245	ENSG00000198189	HSD17B11	17-BETA-HSD11|17-BETA-HSDXI|17BHSD11|DHRS8|PAN1B|RETSDR2|SDR16C2	hydroxysteroid 17-beta dehydrogenase 11	protein-coding	HSD17B11	41.7759	39.6659	28.4276	46.0468	12.1663	6.11763	17.3555	10.644	47.3339	17.3146	2.6328	11.7037	17.6356	10.316	28.775	35.9445
EWS-WT1_rep1_testp-7_peak_1325	chr3	144517843	144518487	+	453	NA	Intergenic	NA	825998	NM_001134470	205428	Hs.288954	NM_173552	ENSG00000181744	C3orf58	DIA1|GoPro49|HASF	chromosome 3 open reading frame 58	protein-coding	C3orf58	3.35978	3.41227	16.1284	2.68581	16.4274	5.68316	2.62822	5.30111	8.49125	9.23594	10.4049	3.43283	4.17201	19.9198	23.0283	3.79901
EWS-WT1_rep1_testp-7_peak_1933	chr9	140167895	140168445	+	453	NA	TTS (NM_015456)	NA	-4110	NM_017723	54863	Hs.495541	NM_017723	ENSG00000198113	TOR4A	C9orf167	torsin family 4 member A	protein-coding	TOR4A	1.70181	1.54925	16.8672	21.3873	19.6523	1.02399	21.0399	12.646	38.9393	15.6867	0.056352	20.1175	5.59182	0.376126	0.251212	19.2003
EWS-WT1_rep1_testp-7_peak_557	chr15	25012574	25012728	+	451	NA	Intergenic	NA	-56133	NM_022808	6638	Hs.555970	NM_003097	ENSG00000128739	SNRPN	HCERN3|PWCR|RT-LI|SM-D|SMN|SNRNP-N|SNURF-SNRPN|sm-N	small nuclear ribonucleoprotein polypeptide N	protein-coding	SNRPN	30.3609	29.3313	4.15827	0.317381	1.89498	3.25968	3.00251	3.0563	4.44952	1.17296	3.29318	5.32169	2.06633	1.92138	2.96547	2.6443
EWS-WT1_rep1_testp-7_peak_853	chr19	8279659	8280039	+	451	NA	intron (NM_024552, intron 2 of 11)	NA	5632	NM_024552	79603	Hs.515111	NM_024552	ENSG00000090661	CERS4	LASS4|Trh1	ceramide synthase 4	protein-coding	CERS4	132.336	130.305	22.2277	15.6326	5.1136	2.82075	16.8221	32.2475	17.6345	19.5621	1.94658	6.41802	10.228	7.11913	7.95907	13.6359
EWS-WT1_rep1_testp-7_peak_1420	chr4	151172176	151172535	+	446	NA	intron (NM_001040260, intron 15 of 15)	NA	172929	NM_001040260	166614	Hs.591683	NM_152619	ENSG00000170390	DCLK2	CL2|CLICK-II|CLICK2|CLIK2|DCAMKL2|DCDC3|DCDC3B|DCK2	doublecortin like kinase 2	protein-coding	DCLK2	1.85082	1.7223	0.134034	1.65355	0.234609	0.858223	0.242767	0.925809	0.0421874	1.3052	0.217236	1.8885	0.267474	1.95057	3.50953	0.894911
EWS-WT1_rep1_testp-7_peak_1274	chr22	47774898	47775268	+	445	NA	Intergenic	NA	33762	NR_144462	339685	Hs.434351	NR_038922		LOC339685	-	uncharacterized LOC339685	ncRNA
EWS-WT1_rep1_testp-7_peak_1727	chr7	158402021	158402889	+	442	NA	Intergenic	NA	18147	NR_049893	100847032		NR_049893	ENSG00000265598	MIR5707	-	microRNA 5707	ncRNA
EWS-WT1_rep1_testp-7_peak_824	chr18	77616976	77617197	+	440	NA	Intergenic	NA	-6582	NM_012283	26251	Hs.247905	NM_012283	ENSG00000178342	KCNG2	KCNF2|KV6.2	potassium voltage-gated channel modifier subfamily G member 2	protein-coding	KCNG2	2.55316	1.8852	0.260469	0.538303	0.460301	0.0174943	0.746539	0.838727	1.27137	0.566919	0	0.194372	0.0441922	0.42163	0.787979	0.257518
EWS-WT1_rep1_testp-7_peak_482	chr13	76985584	76985888	+	438	NA	Intergenic	NA	474804	NM_138444	115207	Hs.644125	NM_138444	ENSG00000178695	KCTD12	C13orf2|PFET1|PFETIN	potassium channel tetramerization domain containing 12	protein-coding	KCTD12	279.806	281.13	382.362	360.952	327.497	9.18762	122.664	182.324	161.605	188.529	9.54942	242.997	216.721	831.926	387.941	150.136
EWS-WT1_rep1_testp-7_peak_614	chr16	1395186	1395863	+	436	NA	intron (NM_001199097, intron 22 of 33)	NA	6349	NM_001001410	115939	Hs.134846	NM_001001410	ENSG00000007520	TSR3	C16orf42	TSR3, acp transferase ribosome maturation factor	protein-coding	TSR3	22.4796	22.2777	3.10082	5.28316	4.61105	2.0364	3.05589	1.97462	4.83301	4.30349	1.71172	0.999844	2.74215	3.26274	3.86548	3.69113
EWS-WT1_rep1_testp-7_peak_722	chr17	22248709	22248810	+	435	NA	Intergenic	NA	226322	NM_001190452	100462977	Hs.740185	NM_001190452	ENSG00000256618	MTRNR2L1	HN1	MT-RNR2-like 1	protein-coding	MTRNR2L1	0.0884734	0.0480707	18.489	8.92038	12.4559	14.3184	10.0355	10.1224	13.2211	13.3591	22.709	24.2164	20.313	10.608	25.5343	8.50918
EWS-WT1_rep1_testp-7_peak_1751	chr8	43050537	43051049	+	434	NA	intron (NM_152419, intron 14 of 17)	NA	55201	NM_152419	138050	Hs.600384	NM_152419	ENSG00000165102	HGSNAT	HGNAT|MPS3C|RP73|TMEM76	heparan-alpha-glucosaminide N-acetyltransferase	protein-coding	HGSNAT	42.0987	40.1323	20.6142	41.6723	26.8886	9.50013	14.9568	21.9705	10.5189	25.1831	4.33541	10.3986	17.5326	10.7885	9.61017	14.3611
EWS-WT1_rep1_testp-7_peak_1428	chr4	190661958	190662414	+	432	NA	Intergenic	NA	63217	NR_135513	105379514	Hs.543309	NR_135513		LOC105379514	-	uncharacterized LOC105379514	ncRNA	LOC105379514	0	0	0	0.0748177	0.716536	0	0	0	0	0	0.0796168	0	0	0	0.028394	0
EWS-WT1_rep1_testp-7_peak_687	chr16	86964229	86964853	+	431	NA	Intergenic	NA	-126849	NR_126008	440390	Hs.513789	NR_126008	ENSG00000232190	LOC440390	-	uncharacterized LOC440390	ncRNA	LOC440390	0.76375	0.707894	0.0549999	0.376012	0	0	0.106733	0.334642	0.154503	0.256422	0	0.353484	0.144055	0.00657608	0	1.88774
EWS-WT1_rep1_testp-7_peak_450	chr12	125221051	125221462	+	426	NA	Intergenic	NA	127263	NM_001082959	949	Hs.731377	NM_005505	ENSG00000073060	SCARB1	CD36L1|CLA-1|CLA1|HDLQTL6|SR-BI|SRB1	scavenger receptor class B member 1	protein-coding	SCARB1	9.39923	9.94121	5.08794	1.20822	1.03482	5.75641	1.54959	0.847114	2.13825	0.750488	0.515681	2.26433	0.609649	1.77728	1.2973	0.849267
EWS-WT1_rep1_testp-7_peak_247	chr10	653966	654670	+	426	NA	intron (NM_014974, intron 1 of 36)	NA	33400	NR_049884	100847086		NR_049884	ENSG00000263511	MIR5699	mir-5699	microRNA 5699	ncRNA
EWS-WT1_rep1_testp-7_peak_344	chr11	11268121	11268614	+	424	NA	Intergenic	NA	106537	NM_001256686	283106	Hs.654675	NM_001256686	ENSG00000254598	CSNK2A3	CSNK2A1P	casein kinase 2 alpha 3	protein-coding	CSNK2A3	1.13244	1.07066	0.513731	0.885507	0.0979024	0.12978	0.433262	0.543187	1.22249	0.903379	0.188477	0.122352	0.448463	0.525603	0.391182	0.300838
EWS-WT1_rep1_testp-7_peak_1211	chr21	37869125	37869488	+	424	NA	intron (NM_001146077, intron 2 of 2)	NA	-16918	NM_001146079	23562	Hs.660278	NM_012130	ENSG00000159261	CLDN14	DFNB29	claudin 14	protein-coding	CLDN14	0	0	0	0.0104885	0	0.0095442	0	0.0106413	0	0	0.119053	0	0	0	0.00796093	0
EWS-WT1_rep1_testp-7_peak_278	chr10	42396830	42396954	+	420	NA	Intergenic	NA	466601	NR_024380	441666	Hs.255729	NR_024380	ENSG00000215146	LOC441666	-	zinc finger protein 91 pseudogene	pseudo	LOC441666	2.44061	2.45014	3.29548	3.54623	0	0.430508	0.00654244	0.0820504	1.9554	0.531157	0.65692	0.077676	1.36635	0.10682	0.263948	0.851844
EWS-WT1_rep1_testp-7_peak_1473	chr5	58869873	58870005	+	420	NA	intron (NM_001165899, intron 3 of 16)	NA	12385	NM_006203	5144	Hs.117545	NM_006203	ENSG00000113448	PDE4D	ACRDYS2|DPDE3|HSPDE4D|PDE43|PDE4DN2|STRK1	phosphodiesterase 4D	protein-coding	PDE4D	1.78034	1.90348	1.37193	3.28257	0.495531	1.94246	0.619113	0.305206	0.722799	0.435474	8.00036	2.03409	0.965317	0.810874	3.06323	0.890881
EWS-WT1_rep1_testp-7_peak_1155	chr20	59928586	59928948	+	419	NA	intron (NM_001794, intron 2 of 15)	NA	101285	NM_001794	1002	Hs.473231	NM_001794	ENSG00000179242	CDH4	CAD4|R-CAD|RCAD	cadherin 4	protein-coding	CDH4	10.142	10.5413	9.72909	12.6806	8.97458	0.183497	6.00407	3.36974	17.7862	3.27531	3.52034	11.1253	2.95841	6.56874	10.9391	11.9358
EWS-WT1_rep1_testp-7_peak_477	chr13	51862459	51862960	+	418	NA	Intergenic	NA	-52459	NM_001101320	647174	Hs.685891	NM_001101320	ENSG00000253309	SERPINE3	-	serpin family E member 3	protein-coding	SERPINE3	0.129358	0	0.058912	0.0938661	0	0.0853148	0.0154037	0.0770974	0.262196	0	0.0134272	0.11457	0	0.65819	0.129498	0.0942911
EWS-WT1_rep1_testp-7_peak_1919	chr9	136820363	136821086	+	417	NA	intron (NM_001134398, intron 1 of 29)	NA	36722	NM_001134398	7410	Hs.369921	NM_003371	ENSG00000160293	VAV2	VAV-2	vav guanine nucleotide exchange factor 2	protein-coding	VAV2	59.3512	61.7111	3.79019	24.031	9.59811	4.64323	7.23176	11.1653	10.0515	13.6345	0.358448	10.7109	7.32597	8.09231	8.378	4.79369
EWS-WT1_rep1_testp-7_peak_657	chr16	33963884	33964152	+	416	NA	Intergenic	NA	-1515	NR_038368	649159	Hs.532675	NM_001040069	ENSG00000256642	LINC00273	NCRNA00273|TOP	long intergenic non-protein coding RNA 273	ncRNA	LINC00273	0	0	0	0	0	0	0	0	0	0	0	0	0	0.00924592	0	0
EWS-WT1_rep1_testp-7_peak_392	chr11	115018825	115019798	+	416	NA	Intergenic	NA	-184985	NR_135108	105369509	Hs.736064	NR_135108		LOC105369509	-	uncharacterized LOC105369509	ncRNA	LOC105369509	0	0	0.221464	0	0	0.338395	0.945505	0.323395	0.146383	0.142416	0	0.0537112	0.183175	0.47663	0.403228	0
EWS-WT1_rep1_testp-7_peak_1096	chr2	235554672	235554920	+	416	NA	Intergenic	NA	-36516	NR_132376	106144537	Hs.580616	NR_132376	ENSG00000280744	LINC01173	-	long intergenic non-protein coding RNA 1173	ncRNA
EWS-WT1_rep1_testp-7_peak_1631	chr7	1372844	1373301	+	415	NA	Intergenic	NA	100418	NM_001080461	340260	Hs.232272	NM_001080461	ENSG00000164853	UNCX	UNCX4.1	UNC homeobox	protein-coding	UNCX	171.051	175.853	0.773876	3.86464	1.85868	0	1.22874	0.736251	1.39504	1.08579	0	0.511872	0.42672	0.227116	0.448326	0.822016
EWS-WT1_rep1_testp-7_peak_2021	chrY	13483291	13483411	+	415	NA	Intergenic	NA	1050038	NR_033667	352887	Hs.546221	NR_033667	ENSG00000206159	GYG2P1	GYG2P	glycogenin 2 pseudogene 1	pseudo	GYG2P1	0.278269	0.423341	0.175439	1.01331	0	0	0.343768	0.464292	0.180136	0	0	0	0	0	0	0
EWS-WT1_rep1_testp-7_peak_1976	chrY	1349685	1350455	+	414	NA	intron (NM_172246, intron 2 of 10).2	NA	-1501	NM_001161530	1438	Hs.520937	NM_006140	ENSG00000198223	CSF2RA	CD116|CDw116|CSF2R|CSF2RAX|CSF2RAY|CSF2RX|CSF2RY|GM-CSF-R-alpha|GMCSFR|GMR|SMDP4	colony stimulating factor 2 receptor alpha subunit	protein-coding	CSF2RA	0.229493	0.216855	1.42307	3.9792	0.336753	0.45862	0.0616329	0.11297	44.7699	0.164959	0.23698	5.09556	0.0740911	0.0934731	0.062274	0.0428178
EWS-WT1_rep1_testp-7_peak_1872	chr9	66833811	66833912	+	412	NA	Intergenic	NA	-89106	NR_121570	101928381	Hs.708686	NR_121570		LOC101928381	-	uncharacterized LOC101928381	ncRNA	LOC101928381	0	0	0	0.117291	0	0.0970289	0.00862613	0.00540912	0.00734523	0	0	0	0.0122552	0.178044	0	0.0259687
EWS-WT1_rep1_testp-7_peak_775	chr17	77000593	77001475	+	412	NA	intron (NM_001159772, intron 1 of 5)	NA	4865	NM_001159772	124583	Hs.8859	NM_138793	ENSG00000171302	CANT1	DBQD|DBQD1|SCAN-1|SCAN1|SHAPY	calcium activated nucleotidase 1	protein-coding	CANT1	63.89	64.437	11.5904	5.16107	15.9729	2.24148	1.04381	1.77022	6.84791	1.84738	2.10637	1.78629	0.707773	1.25335	1.70827	0.910573
EWS-WT1_rep1_testp-7_peak_686	chr16	86736670	86737149	+	411	NA	Intergenic	NA	18656	NR_135181	101928614	Hs.399823	NR_135181	ENSG00000260026	LOC101928614	-	uncharacterized LOC101928614	ncRNA	LOC101928614	0	0	0	0.0522997	0	0	0	0	0	0.0701018	0	0	0	0	0	0.0636863
EWS-WT1_rep1_testp-7_peak_1992	chrY	10025171	10025284	+	411	NA	Intergenic	NA	276820	NR_003593	100101121	Hs.522846	NR_003593	ENSG00000237069	TTTY23B	TTTY23	testis-specific transcript, Y-linked 23B (non-protein coding)	ncRNA
EWS-WT1_rep1_testp-7_peak_978	chr2	74788038	74788432	+	411	NA	intron (NM_001321739, intron 8 of 10)	NA	6948	NM_001318867	1796	Hs.103854	NM_001381	ENSG00000115325	DOK1	P62DOK|pp62	docking protein 1	protein-coding	DOK1	52.8785	52.5899	4.69943	4.96214	2.45807	0.018318	3.96543	3.63542	12.3001	3.71007	0.0928268	1.29238	3.34321	6.1105	5.1491	3.67696
EWS-WT1_rep1_testp-7_peak_1147	chr20	55665697	55666320	+	409	NA	Intergenic	NA	-122744	NR_110631	102723590	Hs.667674	NR_110631		BMP7-AS1	-	BMP7 antisense RNA 1	ncRNA	BMP7-AS1	0	0	0	0.239535	0	0	0.193781	0.216023	0.586689	0.0356743	0	0.080726	0.152948	0	0	0.162048
EWS-WT1_rep1_testp-7_peak_1795	chr8	99085670	99085817	+	409	NA	intron (NM_001170806, intron 1 of 1)	NA	8993	NM_001170806	203111	Hs.171455	NM_173549	ENSG00000177459	ERICH5	C8orf47	glutamate rich 5	protein-coding	ERICH5	0.369828	0.546558	0	0	0	0.0158126	0	0.229193	1.89132	0.139751	0	0	0.09986	0	0	0
EWS-WT1_rep1_testp-7_peak_87	chr1	143278730	143278851	+	408	NA	Intergenic	NA	-76551	NR_110761	102723769	Hs.652926	NR_110761		LOC102723769	-	uncharacterized LOC102723769	ncRNA	LOC102723769	0.149539	0.126389	0.244092	0.429388	1.77576	1.38532	1.45264	0.158417	1.45206	0.758674	0.581549	1.04585	0.0448646	0.136196	0.251842	0.23767
EWS-WT1_rep1_testp-7_peak_1153	chr20	59847798	59848670	+	408	NA	intron (NM_001794, intron 2 of 15)	NA	20752	NM_001794	1002	Hs.473231	NM_001794	ENSG00000179242	CDH4	CAD4|R-CAD|RCAD	cadherin 4	protein-coding	CDH4	10.142	10.5413	9.72909	12.6806	8.97458	0.183497	6.00407	3.36974	17.7862	3.27531	3.52034	11.1253	2.95841	6.56874	10.9391	11.9358
EWS-WT1_rep1_testp-7_peak_210	chr1	230311145	230311494	+	408	NA	intron (NM_004481, intron 1 of 15)	NA	108377	NM_004481	2590	Hs.743964	NM_004481	ENSG00000143641	GALNT2	GalNAc-T2	polypeptide N-acetylgalactosaminyltransferase 2	protein-coding	GALNT2	80.8539	81.1264	1.94649	2.204	2.57655	2.24569	2.23506	2.47232	0.962273	1.89319	8.10795	2.58403	0.963306	1.52405	2.09698	1.24113
EWS-WT1_rep1_testp-7_peak_263	chr10	22006368	22007086	+	408	NA	intron (NR_136736, intron 17 of 25)	NA	183153	NM_001195626	8028	Hs.30385	NM_004641	ENSG00000078403	MLLT10	AF10	myeloid/lymphoid or mixed-lineage leukemia; translocated to, 10	protein-coding	MLLT10	35.0627	34.7058	7.23321	24.7123	8.37974	2.29496	12.2701	34.5679	16.3369	21.9972	2.65991	13.0095	26.4141	15.6466	11.921	15.9487
EWS-WT1_rep1_testp-7_peak_1515	chr5	146587526	146587648	+	407	NA	Intergenic	NA	-26992	NM_001112724	202374	Hs.585069	NM_145001	ENSG00000169302	STK32A	YANK1	serine/threonine kinase 32A	protein-coding	STK32A	0.0302327	0.032853	0.0317242	0.0761001	0.364409	0.498592	0.0287299	0.0463255	0.370452	0.0204007	0.0539877	0.143621	0.0233239	0.204828	0.219493	0.475698
EWS-WT1_rep1_testp-7_peak_1891	chr9	79186689	79186873	+	406	NA	Intergenic	NA	71232	NM_001097636	2650	Hs.521568	NM_001490	ENSG00000187210	GCNT1	C2GNT|C2GNT-L|C2GNT1|G6NT|NACGT2|NAGCT2	glucosaminyl (N-acetyl) transferase 1, core 2	protein-coding	GCNT1	2.67206	2.68116	10.9331	4.21712	0.902202	2.16314	0.324298	0.980171	5.34615	3.7451	0.378236	0.899749	2.97172	2.09799	0.876286	1.26917
EWS-WT1_rep1_testp-7_peak_1374	chr4	49294216	49294318	+	406	NA	Intergenic	NA	305608	NM_001286791	80157	Hs.479703	NM_025087	ENSG00000109182	CWH43	CWH43-C	cell wall biogenesis 43 C-terminal homolog	protein-coding	CWH43	0	0	0.332895	0	0	0.834486	0	0	0	0	0	0	0	0	0	0
EWS-WT1_rep1_testp-7_peak_1962	chrX	108297344	108297501	+	406	NA	promoter-TSS (NR_106735)	NA	-350	NR_106735	102464835		NR_106735	ENSG00000275110	MIR6087	hsa-mir-6087	microRNA 6087	ncRNA
EWS-WT1_rep1_testp-7_peak_491	chr13	108930878	108931138	+	405	NA	intron (NM_001145645, intron 2 of 4)	NA	9031	NM_006573	10673	Hs.525157	NM_006573	ENSG00000102524	TNFSF13B	BAFF|BLYS|CD257|DTL|TALL-1|TALL1|THANK|TNFSF20|TNLG7A|ZTNF4	tumor necrosis factor superfamily member 13b	protein-coding	TNFSF13B	38.5196	36.7923	0.231207	1.8252	125.646	1.09196	1.36236	0.982172	0.0833577	0.283845	1.58101	3.36444	0.359287	0.206076	0.964397	0.196471
EWS-WT1_rep1_testp-7_peak_2030	chrY	17081211	17081328	+	402	NA	Intergenic	NA	-165356	NR_046504	100874056	Hs.743197	NR_046504	ENSG00000228787	NLGN4Y-AS1	NLGN4Y-AS|NLGN4YAS	NLGN4Y antisense RNA 1	ncRNA	NLGN4Y-AS1	0	0	0.105529	1.46823	0	0	0.0409579	0	0	0.0678617	0	0	0.0581891	0	0	0
EWS-WT1_rep1_testp-7_peak_1616	chr6	167837102	167837630	+	402	NA	Intergenic	NA	-39368	NM_004610	6953	Hs.351	NM_004610	ENSG00000203690	TCP10	TCP10A	t-complex 10	protein-coding
EWS-WT1_rep1_testp-7_peak_1277	chr3	4315319	4315657	+	400	NA	Intergenic	NA	-29500	NM_001320676	6419	Hs.475300	NM_006515	ENSG00000170364	SETMAR	METNASE|Mar1	SET domain and mariner transposase fusion gene	protein-coding	SETMAR	11.5389	10.9089	4.03602	1.78142	1.57628	1.4977	3.4384	9.57717	6.58928	2.47863	0.831083	3.94475	2.61495	4.38173	4.73982	3.05348
EWS-WT1_rep1_testp-7_peak_1685	chr7	102152376	102153565	+	399	NA	intron (NM_001277335, intron 1 of 19)	NA	5254	NM_001277335	100271927	Hs.530089	NM_001277335	ENSG00000170667	RASA4B	-	RAS p21 protein activator 4B	protein-coding	RASA4B	1.38037	1.62901	0.00860261	0.00272376	6.05e-07	0.0811449	2.07e-30	1.44e-07	0.00913721	0.0442256	0.0157567	5.99e-14	7.78e-13	0.00659772	0.00557322	4.16e-19
EWS-WT1_rep1_testp-7_peak_1715	chr7	155200988	155201141	+	396	NA	Intergenic	NA	-40436	NR_103545	338436	Hs.521326	NR_103545	ENSG00000204960	BLACE	-	B-cell acute lymphoblastic leukemia expressed	ncRNA	BLACE	0	0.0101618	0	0	0.0526005	0.55976	0	0	0	0	0	0	0	0	0	0
EWS-WT1_rep1_testp-7_peak_1959	chrX	72094357	72094730	+	396	NA	intron (NM_001080851, intron 3 of 5)	NA	1079	NM_001080851	728656	Hs.712728	NM_001080851	ENSG00000184911	DMRTC1B	-	DMRT like family C1B	protein-coding	DMRTC1B	0.260561	0.300132	0.0637968	1.35896	0.117251	0.211673	1.35195	0.316743	0.708427	0.943587	0.0477701	0.0928349	0.576919	0.955011	0.701591	2.60896
EWS-WT1_rep1_testp-7_peak_632	chr16	28100038	28100871	+	395	NA	Intergenic	NA	-25624	NM_001323900	146395	Hs.91910	NM_144675	ENSG00000169181	GSG1L	PRO19651	GSG1 like	protein-coding	GSG1L	0	0	0	0	0.0254191	0.0386433	0.0128831	0.118485	0	0.00711518	0.30127	0.0107338	0.128122	0.134939	0.0322328	0.323201
EWS-WT1_rep1_testp-7_peak_623	chr16	6033758	6034255	+	392	NA	Intergenic	NA	-35126	NM_001142333	54715	Hs.459842	NM_018723	ENSG00000078328	RBFOX1	2BP1|A2BP1|FOX-1|FOX1|HRNBP1	RNA binding protein, fox-1 homolog 1	protein-coding	RBFOX1	4.72418	4.91077	0.871207	8.4491	0	0.012893	1.29904	2.89895	0.208216	3.22218	2.9317	1.53276	4.22853	2.67887	2.10423	3.73822
EWS-WT1_rep1_testp-7_peak_806	chr18	19853569	19854003	+	391	NA	Intergenic	NA	104388	NM_005257	2627	Hs.514746	NM_005257	ENSG00000141448	GATA6	-	GATA binding protein 6	protein-coding	GATA6	29.1353	27.7343	6.17761	30.0087	10.2129	0.428397	5.73016	9.29954	13.2473	18.6631	6.30019	9.87289	3.59903	3.91802	6.19374	6.67087
EWS-WT1_rep1_testp-7_peak_1956	chrX	61720900	61721006	+	390	NA	Intergenic	NA	850265	NM_001012968	139886	Hs.612782	NM_001012968	ENSG00000186767	SPIN4	TDRD28	spindlin family member 4	protein-coding	SPIN4	7.08735	6.56243	25.2171	11.3973	17.6276	5.06045	3.58214	11.1514	5.54997	12.3531	0.971201	6.88074	9.75675	18.7403	26.3153	4.5385
EWS-WT1_rep1_testp-7_peak_1741	chr8	13811114	13811269	+	390	NA	Intergenic	NA	323992	NR_134450	102725080	Hs.130621	NR_134450		LOC102725080	-	uncharacterized LOC102725080	ncRNA	LOC102725080	0	0	0	0	0	0	0	0.0576517	0	0	0	0	0	0	0.0431301	0
EWS-WT1_rep1_testp-7_peak_1017	chr2	121078727	121078875	+	390	NA	Intergenic	NA	-24917	NM_002193	3625	Hs.1735	NM_002193	ENSG00000163083	INHBB	-	inhibin beta B subunit	protein-coding	INHBB	1.15971	1.24466	0.692343	0.857729	0.120802	0.757553	1.17009	1.1603	0.27805	0.462129	0.226695	0.0510114	0.0483244	0.0293398	0.957399	0.645115
EWS-WT1_rep1_testp-7_peak_847	chr19	5796249	5796358	+	389	NA	Intergenic	NA	-5054	NM_020175	56931	Hs.284297	NM_020175	ENSG00000141994	DUS3L	DUS3	dihydrouridine synthase 3 like	protein-coding	DUS3L	7.5164	7.24719	22.5789	0.395531	36.6585	0.30187	0.278692	0.46602	0.210941	0.0855102	0.0362066	1.27708	0.49859	0.235304	0.174318	0.450571
EWS-WT1_rep1_testp-7_peak_493	chr13	110589780	110589941	+	389	NA	Intergenic	NA	-115772	NR_126387	104355146	Hs.508690	NR_126387	ENSG00000231428	LINC00396	-	long intergenic non-protein coding RNA 396	ncRNA
EWS-WT1_rep1_testp-7_peak_256	chr10	11837300	11837737	+	388	NA	Intergenic	NA	-27879	NM_153256	254427	Hs.435775	NM_153256	ENSG00000148426	PROSER2	C10orf47	proline and serine rich 2	protein-coding	PROSER2	5.40728	5.27787	1.17066	3.58802	1.85745	0.49269	12.9574	7.41999	3.23986	4.83099	1.06634	0.220598	0.705881	0.294039	0.920057	2.27316
EWS-WT1_rep1_testp-7_peak_708	chr17	18966851	18967070	+	388	NA	Intergenic	NA	-16595	NM_001330148	10750	Hs.567416	NM_006613	ENSG00000154016	GRAP	-	GRB2-related adaptor protein	protein-coding	GRAP	0.0563919	0.0612805	0	0.0662429	0.126883	0.108502	0.010718	0.0268833	0.348606	0.0532746	0.40328	0	0.0304541	0	0	0
EWS-WT1_rep1_testp-7_peak_1765	chr8	70602315	70602494	+	388	NA	intron (NM_030958, intron 6 of 9)	NA	97269	NR_132437	23213	Hs.409602	NM_015170	ENSG00000137573	SULF1	SULF-1	sulfatase 1	protein-coding	SULF1	0.0109153	0.00395377	10.7748	13.916	6.59004	13.1881	1.58702	0.64176	1.00101	25.8536	16.0424	21.8513	1.46874	8.91303	0.51904	2.91449
EWS-WT1_rep1_testp-7_peak_1545	chr6	12011815	12012337	+	388	NA	promoter-TSS (NM_002114)	NA	-648	NM_002114	3096	Hs.567284	NM_002114	ENSG00000095951	HIVEP1	CIRIP|CRYBP1|GAAP|MBP-1|PRDII-BF1|Schnurri-1|ZAS1|ZNF40|ZNF40A	human immunodeficiency virus type I enhancer binding protein 1	protein-coding	HIVEP1	3.142	3.27392	11.5363	2.7074	5.0143	8.12288	4.33631	2.94086	5.54907	5.06101	5.59848	3.36022	0.537223	6.40391	4.48083	1.84801
EWS-WT1_rep1_testp-7_peak_436	chr12	111694905	111695506	+	385	NA	intron (NM_015267, intron 3 of 21)	NA	-46741	NR_106818	102465455		NR_106818	ENSG00000273700	MIR6760	hsa-mir-6760	microRNA 6760	ncRNA
EWS-WT1_rep1_testp-7_peak_1360	chr4	8914531	8915046	+	383	NA	Intergenic	NA	-36689	NM_001040071	650293	Hs.535167	NM_001040071		LOC650293	-	seven transmembrane helix receptor	pseudo	LOC650293	0	0	0	0	0	0	0.033471	0	0.114003	0	0	0	0.0475524	0	0	0
EWS-WT1_rep1_testp-7_peak_711	chr17	19015453	19015703	+	383	NA	Intergenic	NA	-15204	NM_001129778	400581	Hs.647426	NM_001129778	ENSG00000189152	GRAPL	-	GRB2 related adaptor protein like	protein-coding	GRAPL	2.05e-06	3.96e-21	0.2032	0	0.400134	1.33e-33	0	0.113038	0.14971	0	0.0413582	0	0.0640261	0	0	0
EWS-WT1_rep1_testp-7_peak_1221	chr21	46909489	46910194	+	380	NA	intron (NM_130444, intron 18 of 41)	NA	11661	NR_106873	102465489		NR_106873	ENSG00000275167	MIR6815	hsa-mir-6815	microRNA 6815	ncRNA
EWS-WT1_rep1_testp-7_peak_469	chr13	30132179	30132813	+	380	NA	intron (NM_003045, intron 1 of 12)	NA	37329	NM_003045	6541	Hs.14846	NM_003045	ENSG00000139514	SLC7A1	ATRC1|CAT-1|ERR|HCAT1|REC1L	solute carrier family 7 member 1	protein-coding	SLC7A1	44.2349	44.7773	10.6464	7.37275	66.6047	1.23499	8.48379	7.05594	8.03006	5.47707	1.67062	13.4878	3.89961	3.0057	2.43609	2.66658
EWS-WT1_rep1_testp-7_peak_1024	chr2	133012473	133012921	+	379	NA	intron (NR_027020, intron 1 of 4)	NA	1956	NR_031608	100313824		NR_031608	ENSG00000221288	MIR663B	MIRN663B|mir-663b	microRNA 663b	ncRNA
EWS-WT1_rep1_testp-7_peak_615	chr16	3013225	3013583	+	377	NA	promoter-TSS (NM_001253725)	NA	-813	NM_001253726	79412	Hs.661128	NM_024507	ENSG00000131650	KREMEN2	KRM2	kringle containing transmembrane protein 2	protein-coding	KREMEN2	111.363	111.523	6.14088	8.38016	7.08523	0	2.28807	1.52776	6.49436	2.86081	0.00928927	4.60699	1.3394	0.737499	2.12686	1.17992
EWS-WT1_rep1_testp-7_peak_274	chr10	42392248	42392357	+	375	NA	Intergenic	NA	471191	NR_024380	441666	Hs.255729	NR_024380	ENSG00000215146	LOC441666	-	zinc finger protein 91 pseudogene	pseudo	LOC441666	2.44061	2.45014	3.29548	3.54623	0	0.430508	0.00654244	0.0820504	1.9554	0.531157	0.65692	0.077676	1.36635	0.10682	0.263948	0.851844
EWS-WT1_rep1_testp-7_peak_1469	chr5	51324834	51324971	+	375	NA	Intergenic	NA	-645736	NR_046243	642366	Hs.544139	NR_046243		LOC642366	-	uncharacterized LOC642366	ncRNA	LOC642366	0.910601	0.944883	0.477762	0.0723826	3.35054	0.0365923	0.107354	0.354948	0.0166205	0.598293	0.0057056	0.80906	2.62979	3.24102	2.25253	3.95168
EWS-WT1_rep1_testp-7_peak_549	chr14	104668824	104669096	+	375	NA	Intergenic	NA	63900	NM_015656	26153	Hs.134970	NM_015656	ENSG00000066735	KIF26A	-	kinesin family member 26A	protein-coding	KIF26A	29.1291	28.7959	0.153709	0.255113	0.324493	0.00725455	0.341823	0.23861	0.186721	0.534297	0.0367625	0.137024	0.361932	0.431144	0.2723	0.38832
EWS-WT1_rep1_testp-7_peak_1097	chr2	235555049	235555264	+	374	NA	Intergenic	NA	-36156	NR_132376	106144537	Hs.580616	NR_132376	ENSG00000280744	LINC01173	-	long intergenic non-protein coding RNA 1173	ncRNA
EWS-WT1_rep1_testp-7_peak_637	chr16	30537996	30538296	+	374	NA	promoter-TSS (NM_024671)	NA	-236	NM_024671	79724	Hs.85658	NM_024671	ENSG00000169957	ZNF768	-	zinc finger protein 768	protein-coding	ZNF768	29.4863	28.8344	0.70328	0.232694	0.66856	0.942266	0.103536	0.342324	0.400735	1.30998	0.189842	0.764602	0.575004	0.104385	0.688815	0.297524
EWS-WT1_rep1_testp-7_peak_646	chr16	33950155	33950258	+	373	NA	Intergenic	NA	12297	NR_038368	649159	Hs.532675	NM_001040069	ENSG00000256642	LINC00273	NCRNA00273|TOP	long intergenic non-protein coding RNA 273	ncRNA	LINC00273	0	0	0	0	0	0	0	0	0	0	0	0	0	0.00924592	0	0
EWS-WT1_rep1_testp-7_peak_1124	chr20	26189290	26189491	+	372	NA	promoter-TSS (NR_030386)	NA	-476	NR_030386	724033		NR_030386	ENSG00000227195	MIR663A	MIR663|MIRN663|hsa-mir-663|hsa-mir-663a|mir-663a	microRNA 663a	ncRNA
EWS-WT1_rep1_testp-7_peak_1200	chr21	11186564	11186872	+	372	NA	Intergenic	NA	-87781	NM_001187	574	Hs.545789	NM_001187		BAGE	BAGE1|CT2.1	B melanoma antigen	protein-coding
EWS-WT1_rep1_testp-7_peak_451	chr12	127650475	127650661	+	371	NA	Intergenic	NA	-105626	NR_104646	101927592	Hs.385663	NR_104646	ENSG00000249345	LOC101927592	-	uncharacterized LOC101927592	ncRNA
EWS-WT1_rep1_testp-7_peak_1026	chr2	133016353	133016570	+	371	NA	promoter-TSS (NR_027020)	NA	-919	NR_027020	554226	Hs.380689	NR_027019	ENSG00000163046	ANKRD30BL	ANKRD30BP3|NCRNA00164	ankyrin repeat domain 30B like	pseudo	ANKRD30BL	0	0	0.142425	0.0869652	0	0.305238	0.090455	0	0.0342325	0.0166524	0	0	0	0	0.00942974	0.211798
EWS-WT1_rep1_testp-7_peak_276	chr10	42393760	42393886	+	370	NA	Intergenic	NA	469670	NR_024380	441666	Hs.255729	NR_024380	ENSG00000215146	LOC441666	-	zinc finger protein 91 pseudogene	pseudo	LOC441666	2.44061	2.45014	3.29548	3.54623	0	0.430508	0.00654244	0.0820504	1.9554	0.531157	0.65692	0.077676	1.36635	0.10682	0.263948	0.851844
EWS-WT1_rep1_testp-7_peak_325	chr11	1506711	1507237	+	369	NA	intron (NM_001172223, intron 1 of 4)	NA	1035	NM_001172223	81532	Hs.370360	NM_053005	ENSG00000182208	MOB2	HCCA2	MOB kinase activator 2	protein-coding	MOB2	42.6976	42.9338	10.6364	14.0427	4.85039	0.195517	5.95957	6.4775	16.9788	10.5324	0.925461	6.26867	5.25645	3.9931	7.11738	3.88723
EWS-WT1_rep1_testp-7_peak_1126	chr20	29518712	29518819	+	368	NA	Intergenic	NA	51598	NR_133643	105379478	Hs.98121	NR_133643		LINC01598	-	long intergenic non-protein coding RNA 1598	ncRNA	LINC01598	5.27e-42	0	0	0	0	0	0	0	0	0	0	0	0	0	0	0
EWS-WT1_rep1_testp-7_peak_720	chr17	22247092	22247201	+	367	NA	Intergenic	NA	224709	NM_001190452	100462977	Hs.740185	NM_001190452	ENSG00000256618	MTRNR2L1	HN1	MT-RNR2-like 1	protein-coding	MTRNR2L1	0.0884734	0.0480707	18.489	8.92038	12.4559	14.3184	10.0355	10.1224	13.2211	13.3591	22.709	24.2164	20.313	10.608	25.5343	8.50918
EWS-WT1_rep1_testp-7_peak_939	chr2	3652927	3653166	+	367	NA	promoter-TSS (NM_001255986)	NA	-596	NM_001255988	78989	Hs.32603	NM_024027	ENSG00000118004	COLEC11	3MC2|CL-K1-I|CL-K1-II|CL-K1-IIa|CL-K1-IIb|CLK1	collectin subfamily member 11	protein-coding	COLEC11	0.191397	0.228784	0.199165	0.359724	0.645959	0.818347	0.0545649	0.125457	0.170363	0.165746	0.247224	0.64783	0.762287	0.68358	1.29693	0.0547553
EWS-WT1_rep1_testp-7_peak_659	chr16	33965544	33965696	+	365	NA	Intergenic	NA	-3117	NR_038368	649159	Hs.532675	NM_001040069	ENSG00000256642	LINC00273	NCRNA00273|TOP	long intergenic non-protein coding RNA 273	ncRNA	LINC00273	0	0	0	0	0	0	0	0	0	0	0	0	0	0.00924592	0	0
EWS-WT1_rep1_testp-7_peak_10	chr1	1224743	1224886	+	364	NA	intron (NM_001130413, intron 12 of 17)	NA	6736	NR_106784	102465434		NR_106784	ENSG00000278073	MIR6726	hsa-mir-6726	microRNA 6726	ncRNA
EWS-WT1_rep1_testp-7_peak_1934	chr9	140344608	140345259	+	363	NA	promoter-TSS (NR_106964)	NA	-395	NR_106964	102466223		NR_106964	ENSG00000165802	MIR7114	hsa-mir-7114	microRNA 7114	ncRNA
EWS-WT1_rep1_testp-7_peak_22	chr1	16839976	16840158	+	362	NA	Intergenic	NA	-20871	NR_023386	114819	Hs.597881	NR_023386	ENSG00000080947	CROCCP3	CROCCL2|dJ798A10.2	ciliary rootlet coiled-coil, rootletin pseudogene 3	pseudo	CROCCP3	0.845755	0.719463	0.460174	1.44506	0.264296	1.74801	0.836188	1.25231	0.635981	0.948294	0.612255	0.446419	0.611289	1.14043	0.731219	2.62119
EWS-WT1_rep1_testp-7_peak_1363	chr4	28258147	28258304	+	361	NA	Intergenic	NA	-562979	NR_036237	100422937		NR_036237	ENSG00000283275	MIR4275	-	microRNA 4275	ncRNA
EWS-WT1_rep1_testp-7_peak_1166	chr20	62724731	62725936	+	361	NA	intron (NM_001318855, intron 1 of 2)	NA	1292	NM_001318854	4987	Hs.2859	NM_000913	ENSG00000125510	OPRL1	KOR-3|NOCIR|NOP|NOPr|OOR|ORL1	opioid related nociceptin receptor 1	protein-coding	OPRL1	2.71302	2.82589	7.66053	6.91716	1.23069	0.013364	2.34054	2.26482	13.3338	2.65749	0.0781408	12.7844	1.84828	2.24728	5.61251	5.9463
EWS-WT1_rep1_testp-7_peak_6	chr1	1016010	1016391	+	361	NA	TTS (NM_017891)	NA	-6513	NM_001205252	401934	Hs.568137	NM_001205252	ENSG00000237330	RNF223	-	ring finger protein 223	protein-coding	RNF223	0.0817446	0.0444147	0	0	0	0	0.0194203	0	0.0661463	0.128707	0.187334	0	0	0.0119653	0	0
EWS-WT1_rep1_testp-7_peak_1885	chr9	68484572	68484710	+	360	NA	Intergenic	NA	-29273	NR_033907	642236	Hs.650100	NR_033907		FRG1JP	-	FSHD region gene 1 family member J, pseudogene	pseudo	FRG1JP	0.182838	0.240589	2.13156	0.0641118	1.64692	0.0177111	0.0159931	0	0	0.0255415	0.33141	1.30059	0.0495906	0.0592328	0	0.0686056
EWS-WT1_rep1_testp-7_peak_314	chr10	135491006	135491140	+	359	NA	Intergenic	NA	-50774	NM_001080998	441581	Hs.690471	NM_001080998	ENSG00000225899	FRG2B	-	FSHD region gene 2 family member B	protein-coding	FRG2B	0.0733742	1.56e-37	0	0	0	0	0	0	0	0	0	0	0	0	0	0
EWS-WT1_rep1_testp-7_peak_1702	chr7	144716808	144717066	+	358	NA	Intergenic	NA	-183791	NM_001042482	27010	Hs.660232	NM_022445	ENSG00000196511	TPK1	HTPK1|PP20|THMD5	thiamin pyrophosphokinase 1	protein-coding	TPK1	2.13406	2.06361	0.0230181	0.198778	0.370166	0.50245	0.00893383	0.0560207	0.44122	0.0888129	0.689425	0.334952	0.736155	0.341269	0.712469	0.21516
EWS-WT1_rep1_testp-7_peak_1046	chr2	133032826	133032935	+	358	NA	Intergenic	NA	-17338	NR_027020	554226	Hs.380689	NR_027019	ENSG00000163046	ANKRD30BL	ANKRD30BP3|NCRNA00164	ankyrin repeat domain 30B like	pseudo	ANKRD30BL	0	0	0.142425	0.0869652	0	0.305238	0.090455	0	0.0342325	0.0166524	0	0	0	0	0.00942974	0.211798
EWS-WT1_rep1_testp-7_peak_1998	chrY	10037738	10037902	+	358	NA	Intergenic	NA	289413	NR_003593	100101121	Hs.522846	NR_003593	ENSG00000237069	TTTY23B	TTTY23	testis-specific transcript, Y-linked 23B (non-protein coding)	ncRNA
EWS-WT1_rep1_testp-7_peak_786	chr18	45659	46204	+	357	NA	Intergenic	NA	33856	NR_110795	102723376	Hs.606852	NR_110795		LOC102723376	-	uncharacterized LOC102723376	ncRNA	LOC102723376	0.0277595	0	0	0.423906	0	0	0.0263797	0	0	0	0	0	0.0749555	0.0325062	0.0247502	0.119123
EWS-WT1_rep1_testp-7_peak_156	chr1	181093482	181093836	+	356	NA	Intergenic	NA	36021	NM_016545	51278	Hs.15725	NM_016545	ENSG00000162783	IER5	SBBI48	immediate early response 5	protein-coding	IER5	147.376	142.787	9.55263	25.8188	7.10417	0.774425	5.62883	15.9737	12.4539	11.3302	1.06065	5.25562	9.79455	5.8011	6.38101	6.33002
EWS-WT1_rep1_testp-7_peak_1443	chr5	2136811	2137453	+	356	NA	Intergenic	NA	175183	NR_104616	100506858	Hs.445071	NR_104616		LOC100506858	-	uncharacterized LOC100506858	ncRNA	LOC100506858	0	0	0	0	0	0.220806	0	0	0	0	0	0	0	0	0	0
EWS-WT1_rep1_testp-7_peak_377	chr11	69180333	69180765	+	354	NA	Intergenic	NA	-59890	NM_001319657	102724265	Hs.448669	NM_001319657	ENSG00000255980	LOC102724265	-	uncharacterized LOC102724265	protein-coding	LOC102724265	0	0	0	0	0.0538524	0.0716353	0	0	0.015494	0.0602963	0	0	0	0	0	0
EWS-WT1_rep1_testp-7_peak_563	chr15	40401092	40401477	+	354	NA	promoter-TSS (NM_001003943)	NA	-199	NM_001003943	90427	Hs.591104	NM_033503	ENSG00000104081	BMF	-	Bcl2 modifying factor	protein-coding	BMF	11.7142	12.5366	3.48973	4.25042	2.32147	1.59532	1.8196	3.9406	1.28923	4.08021	0.827829	1.44194	1.72341	2.78165	1.13814	3.50773
EWS-WT1_rep1_testp-7_peak_1049	chr2	133034292	133034528	+	352	NA	Intergenic	NA	-18868	NR_027020	554226	Hs.380689	NR_027019	ENSG00000163046	ANKRD30BL	ANKRD30BP3|NCRNA00164	ankyrin repeat domain 30B like	pseudo	ANKRD30BL	0	0	0.142425	0.0869652	0	0.305238	0.090455	0	0.0342325	0.0166524	0	0	0	0	0.00942974	0.211798
EWS-WT1_rep1_testp-7_peak_192	chr1	224004643	224005264	+	351	NA	intron (NM_001031685, intron 2 of 17)	NA	28721	NM_001031685	7159	Hs.523968	NM_005426	ENSG00000143514	TP53BP2	53BP2|ASPP2|BBP|P53BP2|PPP1R13A	tumor protein p53 binding protein 2	protein-coding	TP53BP2	365.16	373.113	44.5755	49.3712	9.18377	5.35335	61.7699	197.106	22.7112	67.2374	8.07161	8.67734	148.428	17.7205	33.4485	31.5391
EWS-WT1_rep1_testp-7_peak_938	chr2	3345108	3345603	+	350	NA	intron (NM_001330530, intron 2 of 9)	NA	36348	NM_001330531	7260	Hs.502770	NM_003310	ENSG00000032389	TSSC1	EIPR1	tumor suppressing subtransferable candidate 1	protein-coding	TSSC1	8.11387	8.57098	4.11028	2.17541	1.79863	3.06191	1.84851	1.23852	1.96214	1.11181	3.37527	0.474693	1.43901	1.97359	1.54426	0.457387
EWS-WT1_rep1_testp-7_peak_1980	chrY	1665210	1665606	+	350	NA	intron (NM_004043, intron 1 of 9).2	NA	1060	NM_004043	438	Hs.522572	NM_004043	ENSG00000196433	ASMT	ASMTY|HIOMT|HIOMTY	acetylserotonin O-methyltransferase	protein-coding	ASMT	0.0080794	0.0351214	0	0.0189812	0	0	0.0076778	0	0.0392263	0.0127211	0	0	0	0	0.0144071	0.0577845
EWS-WT1_rep1_testp-7_peak_842	chr19	3908465	3908781	+	350	NA	intron (NM_033064, intron 6 of 12)	NA	-24478	NM_001289117	27231	Hs.135458	NM_014446	ENSG00000077009	NMRK2	ITGB1BP3|MIBP|NRK2	nicotinamide riboside kinase 2	protein-coding	NMRK2	1.70815	1.747	0	0	0	0	0.401036	0.910098	0	0.537898	0	0	0.325573	0	0	0.344944
EWS-WT1_rep1_testp-7_peak_272	chr10	42388292	42388540	+	349	NA	Intergenic	NA	475077	NR_024380	441666	Hs.255729	NR_024380	ENSG00000215146	LOC441666	-	zinc finger protein 91 pseudogene	pseudo	LOC441666	2.44061	2.45014	3.29548	3.54623	0	0.430508	0.00654244	0.0820504	1.9554	0.531157	0.65692	0.077676	1.36635	0.10682	0.263948	0.851844
EWS-WT1_rep1_testp-7_peak_311	chr10	134257333	134257886	+	349	NA	Intergenic	NA	-1105	NM_173541	170393	Hs.375059	NM_173541		C10orf91	bA432J24.4	chromosome 10 open reading frame 91	protein-coding	C10orf91	2.57877	3.03861	0	0.766425	4.54388	0	1.77151	1.88844	3.31861	0.0489193	0	0	0.167786	0.0545735	0.221612	0.133327
EWS-WT1_rep1_testp-7_peak_1945	chrX	1854711	1854893	+	347	NA	Intergenic	NA	120776	NM_001171039	438	Hs.522572	NM_004043	ENSG00000196433	ASMT	ASMTY|HIOMT|HIOMTY	acetylserotonin O-methyltransferase	protein-coding	ASMT	0.0080794	0.0351214	0	0.0189812	0	0	0.0076778	0	0.0392263	0.0127211	0	0	0	0	0.0144071	0.0577845
EWS-WT1_rep1_testp-7_peak_237	chr1	245432371	245432730	+	347	NA	intron (NM_018012, intron 2 of 14)	NA	114263	NM_018012	55083	Hs.143134	NM_018012	ENSG00000162849	KIF26B	-	kinesin family member 26B	protein-coding	KIF26B	59.7384	63.5174	6.14032	11.0665	7.15061	2.48896	6.76683	13.9653	9.43616	10.5478	3.19385	6.86115	5.84977	4.60215	4.83668	6.67492
EWS-WT1_rep1_testp-7_peak_1608	chr6	158195181	158195479	+	346	NA	Intergenic	NA	-48873	NM_016224	51429	Hs.191213	NM_016224	ENSG00000130340	SNX9	SDP1|SH3PX1|SH3PXD3A|WISP	sorting nexin 9	protein-coding	SNX9	46.516	47.4815	9.41356	6.84187	12.9848	3.33571	7.80993	8.11973	13.4734	6.73082	11.6893	7.84391	8.4696	8.47554	7.16076	4.95302
EWS-WT1_rep1_testp-7_peak_948	chr2	18127820	18127946	+	345	NA	Intergenic	NA	67959	NM_002252	3790	Hs.414489	NM_002252	ENSG00000170745	KCNS3	KV9.3	potassium voltage-gated channel modifier subfamily S member 3	protein-coding	KCNS3	0.0359535	0	2.31079	2.38619	0.353914	0.816663	1.00791	0.353504	0.320023	1.28786	0.0973753	0.0106749	0.194161	0.0684147	0.0320559	0.449998
EWS-WT1_rep1_testp-7_peak_277	chr10	42396005	42396215	+	344	NA	Intergenic	NA	467383	NR_024380	441666	Hs.255729	NR_024380	ENSG00000215146	LOC441666	-	zinc finger protein 91 pseudogene	pseudo	LOC441666	2.44061	2.45014	3.29548	3.54623	0	0.430508	0.00654244	0.0820504	1.9554	0.531157	0.65692	0.077676	1.36635	0.10682	0.263948	0.851844
EWS-WT1_rep1_testp-7_peak_2008	chrY	13469065	13469170	+	344	NA	Intergenic	NA	1064272	NR_033667	352887	Hs.546221	NR_033667	ENSG00000206159	GYG2P1	GYG2P	glycogenin 2 pseudogene 1	pseudo	GYG2P1	0.278269	0.423341	0.175439	1.01331	0	0	0.343768	0.464292	0.180136	0	0	0	0	0	0	0
EWS-WT1_rep1_testp-7_peak_1042	chr2	133031207	133031378	+	344	NA	Intergenic	NA	-15750	NR_027020	554226	Hs.380689	NR_027019	ENSG00000163046	ANKRD30BL	ANKRD30BP3|NCRNA00164	ankyrin repeat domain 30B like	pseudo	ANKRD30BL	0	0	0.142425	0.0869652	0	0.305238	0.090455	0	0.0342325	0.0166524	0	0	0	0	0.00942974	0.211798
EWS-WT1_rep1_testp-7_peak_661	chr16	34022666	34022775	+	344	NA	Intergenic	NA	-60217	NR_038368	649159	Hs.532675	NM_001040069	ENSG00000256642	LINC00273	NCRNA00273|TOP	long intergenic non-protein coding RNA 273	ncRNA	LINC00273	0	0	0	0	0	0	0	0	0	0	0	0	0	0.00924592	0	0
EWS-WT1_rep1_testp-7_peak_794	chr18	112220	112334	+	344	NA	promoter-TSS (NR_107045)	NA	62	NR_107045	102466878		NR_107045	ENSG00000277521	MIR8078	hsa-mir-8078	microRNA 8078	ncRNA
EWS-WT1_rep1_testp-7_peak_1294	chr3	51743602	51743982	+	344	NA	intron (NM_000839, intron 2 of 5)	NA	2711	NM_000839	2912	Hs.121510	NM_000839	ENSG00000164082	GRM2	GLUR2|GPRC1B|MGLUR2|mGlu2	glutamate metabotropic receptor 2	protein-coding	GRM2	1.71543	1.87153	2.09169	1.38084	1.07641	0.00730537	0.350712	0.211773	3.87119	0.118369	0	3.03565	0.387534	0.140053	2.10835	1.34909
EWS-WT1_rep1_testp-7_peak_1954	chrX	56797797	56798010	+	344	NA	intron (NR_015367, intron 2 of 2)	NA	-33886	NR_002308	442454	Hs.663220	NR_002308		UQCRBP1	-	ubiquinol-cytochrome c reductase binding protein pseudogene 1	pseudo	UQCRBP1	2.10434	1.90983	1.79707	0.320286	1.40035	1.03983	4.18982	1.49744	1.50041	2.99996	0.476686	1.71125	1.63978	2.92422	1.16766	1.93626
EWS-WT1_rep1_testp-7_peak_1636	chr7	1646106	1646718	+	343	NA	Intergenic	NA	-7694	NR_001288	260341	Hs.534596	NR_001288		TFAMP1	MTTF1|TCF6L1	transcription factor A, mitochondrial pseudogene 1	pseudo	TFAMP1	0.103146	0.0784599	0.176783	0.169627	0.0580191	0.0220508	0.254849	0.245856	0.467398	0.0324808	0	0	0.250661	0.114744	0.0183929	0.162296
EWS-WT1_rep1_testp-7_peak_1858	chr9	33939800	33939953	+	343	NA	intron (NM_001282529, intron 12 of 24)	NA	-5503	NR_102370	101340252		NR_102370	ENSG00000238300	SNORD121B	-	small nucleolar RNA, C/D box 121B	snoRNA
EWS-WT1_rep1_testp-7_peak_505	chr13	114539360	114540015	+	343	NA	intron (NM_000820, intron 6 of 14)	NA	21104	NR_044995	650669	Hs.369201	NM_001039799		GAS6-AS1	-	GAS6 antisense RNA 1	ncRNA	GAS6-AS1	0.0512388	0.0278398	0.0627276	0.0300943	1.15286	0.0547698	0	0.0305328	0.207308	0	0	2.34283	0.0691768	0.105001	0.0456842	0.366463
EWS-WT1_rep1_testp-7_peak_887	chr19	43167402	43167884	+	341	NA	Intergenic	NA	-68561	NM_001816	1088	Hs.41	NM_001816	ENSG00000124469	CEACAM8	CD66b|CD67|CGM6|NCA-95	carcinoembryonic antigen related cell adhesion molecule 8	protein-coding	CEACAM8	0	0	0	0	0	0	0	0	0.0644517	0	0	0.0354732	0.0268837	0	0	0
EWS-WT1_rep1_testp-7_peak_873	chr19	27736385	27736505	+	341	NA	Intergenic	NA	-547930	NR_110691	101927151	Hs.567934	NR_110687	ENSG00000267575	LOC101927151	-	uncharacterized LOC101927151	ncRNA	LOC101927151	2.20622	2.3472	1.40981	0.750037	0.897897	0.597198	0.151693	0.489193	0.922627	0.430859	0.788646	0.230202	0.831256	0.360494	0.345641	0.799167
EWS-WT1_rep1_testp-7_peak_1028	chr2	133017296	133017400	+	340	NA	Intergenic	NA	-1806	NR_027020	554226	Hs.380689	NR_027019	ENSG00000163046	ANKRD30BL	ANKRD30BP3|NCRNA00164	ankyrin repeat domain 30B like	pseudo	ANKRD30BL	0	0	0.142425	0.0869652	0	0.305238	0.090455	0	0.0342325	0.0166524	0	0	0	0	0.00942974	0.211798
EWS-WT1_rep1_testp-7_peak_701	chr17	7602749	7602866	+	339	NA	intron (NM_001143990, intron 4 of 10)	NA	-5713	NM_001406	1949	Hs.26988	NM_001406	ENSG00000108947	EFNB3	EFL6|EPLG8|LERK8	ephrin B3	protein-coding	EFNB3	6.53903	6.2698	1.7179	2.6608	2.24377	2.03294	0.453527	2.09684	2.1557	1.39071	0.0178081	2.99471	1.34636	0.779897	0.368354	0.550207
EWS-WT1_rep1_testp-7_peak_658	chr16	33964853	33965061	+	338	NA	Intergenic	NA	-2454	NR_038368	649159	Hs.532675	NM_001040069	ENSG00000256642	LINC00273	NCRNA00273|TOP	long intergenic non-protein coding RNA 273	ncRNA	LINC00273	0	0	0	0	0	0	0	0	0	0	0	0	0	0.00924592	0	0
EWS-WT1_rep1_testp-7_peak_1337	chr3	194711565	194712153	+	338	NA	Intergenic	NA	-103458	NR_104188	100874528	Hs.581659	NR_104188	ENSG00000233303	XXYLT1-AS1	-	XXYLT1 antisense RNA 1	ncRNA
EWS-WT1_rep1_testp-7_peak_1542	chr6	3356007	3356511	+	338	NA	intron (NM_001286456, intron 3 of 3)	NA	88988	NM_021945	63027	Hs.713588	NM_015482	ENSG00000137266	SLC22A23	C6orf85	solute carrier family 22 member 23	protein-coding	SLC22A23	31.944	32.7325	17.1381	51.3676	5.59511	0.301824	21.6128	16.4546	19.3485	35.6337	2.17124	16.7598	24.267	27.0266	22.6884	31.3362
EWS-WT1_rep1_testp-7_peak_1025	chr2	133015201	133015371	+	338	NA	promoter-TSS (NR_031608)	NA	256	NR_027020	554226	Hs.380689	NR_027019	ENSG00000163046	ANKRD30BL	ANKRD30BP3|NCRNA00164	ankyrin repeat domain 30B like	pseudo	ANKRD30BL	0	0	0.142425	0.0869652	0	0.305238	0.090455	0	0.0342325	0.0166524	0	0	0	0	0.00942974	0.211798
EWS-WT1_rep1_testp-7_peak_1351	chr4	3626033	3626560	+	336	NA	Intergenic	NA	47700	NR_040045	285492	Hs.145563	NM_173661		LINC00955	-	long intergenic non-protein coding RNA 955	ncRNA	LINC00955	0.00923453	0.0200698	0	0.0542375	0	0	0	0	0	0	0	0	0	0	0.00823345	0
EWS-WT1_rep1_testp-7_peak_1202	chr21	15457320	15457420	+	336	NA	Intergenic	NA	-104605	NR_027270	391267	Hs.364456	NM_153750	ENSG00000215559	ANKRD20A11P	C21orf81	ankyrin repeat domain 20 family member A11, pseudogene	pseudo	ANKRD20A11P	0	0	0.103106	0	0	0	0.140062	0.150561	0.0681507	0.0331519	0	0	0	0	0	0.030118
EWS-WT1_rep1_testp-7_peak_1364	chr4	29032741	29033156	+	336	NA	Intergenic	NA	211744	NR_036237	100422937		NR_036237	ENSG00000283275	MIR4275	-	microRNA 4275	ncRNA
EWS-WT1_rep1_testp-7_peak_1711	chr7	154449201	154449583	+	336	NA	intron (NM_001936, intron 6 of 25)	NA	-270835	NR_024476	100132707	Hs.586358	NR_024476	ENSG00000214106	PAXIP1-AS2	PAXIP1OS	PAXIP1 antisense RNA 2	ncRNA	PAXIP1-AS2	3.67927	3.07363	0.532224	0.427738	1.82273	2.84177	0.421103	1.31745	1.0473	0.612251	0.486072	0.574995	0.612482	1.57723	1.34491	1.57596
EWS-WT1_rep1_testp-7_peak_932	chr2	1747386	1747636	+	336	NA	intron (NM_012293, intron 1 of 22)	NA	808	NM_012293	7837	Hs.332197	NM_012293	ENSG00000130508	PXDN	COPOA|D2S448|D2S448E|MG50|PRG2|PXN|VPO	peroxidasin	protein-coding	PXDN	24.8912	25.466	22.3286	27.5164	21.8821	13.2371	5.173	8.90947	6.06277	20.078	23.6556	8.50067	6.05663	0.717415	15.1126	4.39611
EWS-WT1_rep1_testp-7_peak_1093	chr2	233197551	233198095	+	336	NA	intron (NR_046477, intron 15 of 18)	NA	-45421	NM_001632	250	Hs.284255	NM_001632	ENSG00000163283	ALPP	ALP|PALP|PLAP|PLAP-1	alkaline phosphatase, placental	protein-coding	ALPP	2.89846	2.4117	0.00944819	0.176376	0	0	0.0146682	0.0367915	0.649485	0.0243032	0	0.768011	0.218811	0	0.172027	0.0993558
EWS-WT1_rep1_testp-7_peak_791	chr18	109100	109534	+	336	NA	non-coding (NR_033770, exon 1 of 5)	NA	252	NR_033770	727758	Hs.585843	NR_033770	ENSG00000263006	ROCK1P1	-	Rho associated coiled-coil containing protein kinase 1 pseudogene 1	pseudo	ROCK1P1	1.96779	1.69964	1.1538	1.58355	2.09863	0.851449	0.683745	0.209773	1.22328	2.55495	0.0874761	1.27198	0.0453108	0.458333	0.601121	1.08355
EWS-WT1_rep1_testp-7_peak_43	chr1	31204914	31205212	+	335	NA	TTS (NM_006762)	NA	7016	NR_039616	100616164		NR_039616	ENSG00000264773	MIR4420	mir-4420	microRNA 4420	ncRNA
EWS-WT1_rep1_testp-7_peak_1323	chr3	140409321	140409482	+	335	NA	intron (NM_152616, intron 3 of 4)	NA	12535	NM_152616	287015	Hs.343487	NM_152616	ENSG00000155890	TRIM42	PPP1R40|T4A1	tripartite motif containing 42	protein-coding	TRIM42	0	0	0	0	0.101	0.00959652	0	0	0	0	0.0149632	0	0.0242417	0	0.00800457	0
EWS-WT1_rep1_testp-7_peak_586	chr15	86929107	86929583	+	334	NA	intron (NM_152336, intron 17 of 24)	NA	-69146	NR_046012	727915	Hs.451281	NR_046012	ENSG00000260125	AGBL1-AS1	-	AGBL1 antisense RNA 1	ncRNA	AGBL1-AS1	0.0507286	0.0275626	0	0	0	0	0.0964142	0.0604577	0.0410488	0	0	0	0	0	0.0226147	0.145126
EWS-WT1_rep1_testp-7_peak_1220	chr21	46478302	46478724	+	332	NA	Intergenic	NA	14613	NR_027292	728039	Hs.309203	NM_032653	ENSG00000235374	SSR4P1	C21orf122|PRED57|PRED90	signal sequence receptor subunit 4 pseudogene 1	pseudo	SSR4P1	0.721304	0.816939	0.124371	0.0358011	0	0.0108593	0.144813	0.108969	0.0657653	0.175953	0.143924	0.108588	0.16459	0.303358	0	0.130787
EWS-WT1_rep1_testp-7_peak_838	chr19	2015698	2016121	+	332	NA	promoter-TSS (NM_017797)	NA	-207	NM_017797	55643	Hs.465543	NM_017797	ENSG00000133243	BTBD2	-	BTB domain containing 2	protein-coding	BTBD2	54.2492	55.6484	4.67486	2.97327	3.00518	3.33284	1.34833	2.34857	1.98439	3.18551	1.19699	2.38198	1.22975	2.13837	1.88975	1.37809
EWS-WT1_rep1_testp-7_peak_592	chr15	97300017	97300269	+	331	NA	Intergenic	NA	24741	NR_102754	100652749	Hs.303588	NR_102753	ENSG00000259282	SPATA8-AS1	-	SPATA8 antisense RNA 1 (head to head)	ncRNA
EWS-WT1_rep1_testp-7_peak_1665	chr7	62885681	62885792	+	331	NA	Intergenic	NA	-26317	NR_028349	100287834	Hs.742597	NR_028349		LOC100287834	-	uncharacterized LOC100287834	ncRNA
EWS-WT1_rep1_testp-7_peak_712	chr17	19091359	19091796	+	329	NA	Intergenic	NA	-25640	NM_001291904	79999	Hs.677375	NM_024934	ENSG00000197665	LOC79999	-	uncharacterized LOC79999	protein-coding	LOC79999	0.0242196	0.0239261	0.0539093	0.0310363	0	0.00470703	0.0334774	0.18106	0.0570126	0.0381339	0.00917421	0	0.121876	0.0116022	0	0.0913343
EWS-WT1_rep1_testp-7_peak_245	chr1	248906017	248906405	+	329	NA	Intergenic	NA	-3060	NM_001291283	646627	Hs.146268	NM_001085474	ENSG00000259823	LYPD8	-	LY6/PLAUR domain containing 8	protein-coding	LYPD8	15.4971	16.8402	0	0.0619181	0	0	0.701275	0	0.597142	0	0	0.626013	0	2.06777	3.85375	0.226196
EWS-WT1_rep1_testp-7_peak_227	chr1	238046763	238047125	+	329	NA	intron (NM_021186, intron 10 of 11)	NA	7278	NM_021186	57829	Hs.136241	NM_021186	ENSG00000116996	ZP4	ZBP|ZP1|ZPB|Zp-4	zona pellucida glycoprotein 4	protein-coding	ZP4	0.0703714	0.0254902	0.0143584	0	0	0	0	0	0.113887	0	0	0	0.0316692	0	0	0
EWS-WT1_rep1_testp-7_peak_1730	chr8	1365221	1365389	+	328	NA	intron (NM_001346810, intron 3 of 14)	NA	-84227	NM_001277161	9228	Hs.113287	NM_004745	ENSG00000198010	DLGAP2	DAP2|SAPAP2	DLG associated protein 2	protein-coding	DLGAP2	0	0	0.169	0.855989	0.0891073	1.40303	0.875283	0.0539417	0.0769117	0.0249425	1.12023	0	0.171098	0	0.0726384	0.0485567
EWS-WT1_rep1_testp-7_peak_1389	chr4	55943732	55944243	+	328	NA	TTS (NM_002253)	NA	47775	NM_002253	3791	Hs.479756	NM_002253	ENSG00000128052	KDR	CD309|FLK1|VEGFR|VEGFR2	kinase insert domain receptor	protein-coding	KDR	33.5704	34.5582	12.7442	48.0504	24.6876	1.78509	15.654	7.66778	12.6615	21.1248	0.798404	10.1551	17.122	16.9593	51.8908	15.3565
EWS-WT1_rep1_testp-7_peak_1805	chr8	103554593	103554954	+	327	NA	Intergenic	NA	-9075	NM_024410	4956	Hs.159274	NM_024410	ENSG00000155087	ODF1	CT133|HSPB10|ODF|ODF2|ODF27|ODFP|ODFPG|ODFPGA|ODFPGB|RT7|SODF	outer dense fiber of sperm tails 1	protein-coding	ODF1	0.115339	0.150402	0	0	0	0	0.0438423	0.549837	0	0.0363203	0	0	0	0	0.0411341	0.0329964
EWS-WT1_rep1_testp-7_peak_1698	chr7	139565368	139565554	+	327	NA	intron (NM_001130966, intron 5 of 16)	NA	36509	NM_030984	6916	Hs.520757	NM_001061	ENSG00000059377	TBXAS1	BDPLT14|CYP5|CYP5A1|GHOSAL|THAS|TS|TXAS|TXS	thromboxane A synthase 1	protein-coding	TBXAS1	2.23763	2.32062	0.0312474	1.729	0.909296	0	0.80852	0.0709789	0.234077	0.214337	0.453772	0.0505224	0.470954	0.0996295	0.250331	0.0973609
EWS-WT1_rep1_testp-7_peak_1707	chr7	152987053	152987413	+	325	NA	Intergenic	NA	122086	NR_125776	103724390	Hs.614280	NR_125776	ENSG00000234722	LINC01287	TCONS_l2_00027522	long intergenic non-protein coding RNA 1287	ncRNA	LINC01287	0.0227474	0	0	0.400809	0	0	0	0	0	0.0358159	0	0	0	0	0.0608442	0.0976145
EWS-WT1_rep1_testp-7_peak_1324	chr3	143697428	143697548	+	325	NA	intron (NM_001134470, intron 1 of 2)	NA	5321	NM_001134470	205428	Hs.288954	NM_173552	ENSG00000181744	C3orf58	DIA1|GoPro49|HASF	chromosome 3 open reading frame 58	protein-coding	C3orf58	3.35978	3.41227	16.1284	2.68581	16.4274	5.68316	2.62822	5.30111	8.49125	9.23594	10.4049	3.43283	4.17201	19.9198	23.0283	3.79901
EWS-WT1_rep1_testp-7_peak_636	chr16	29854733	29855163	+	325	NA	intron (NM_001293204, intron 9 of 13)	NA	13112	NM_001293205	9961	Hs.632177	NM_005115	ENSG00000013364	MVP	LRP|VAULT1	major vault protein	protein-coding	MVP	1.25426	0.996665	0.383871	0.801125	0.396851	0.636828	0.193685	0.0467126	0.520147	2.94991	1.66583	1.41511	0.0846676	0.183591	0.656993	0.257902
EWS-WT1_rep1_testp-7_peak_489	chr13	103873157	103873273	+	321	NA	Intergenic	NA	-154019	NM_000452	6555	Hs.194783	NM_000452	ENSG00000125255	SLC10A2	ASBT|IBAT|ISBT|NTCP2|PBAM	solute carrier family 10 member 2	protein-coding	SLC10A2	0	0	0	0	0	0	0	0	0	0	0	0	0.131068	0	0	0
EWS-WT1_rep1_testp-7_peak_839	chr19	2056571	2056814	+	321	NA	Intergenic	NA	-5449	NM_199054	2872	Hs.515032	NM_017572	ENSG00000099875	MKNK2	GPRK7|MNK2	MAP kinase interacting serine/threonine kinase 2	protein-coding	MKNK2	19.8824	20.0319	2.70694	1.62958	3.06681	4.09894	1.53707	1.84105	2.53923	1.68828	2.36768	2.80589	1.05506	1.24497	1.99846	1.42112
EWS-WT1_rep1_testp-7_peak_1757	chr8	43129608	43130278	+	320	NA	Intergenic	NA	-17642	NM_001002920	340441	Hs.531579	NM_001002920		POTEA	A26A1|CT104.3|POTE-8|POTE8	POTE ankyrin domain family member A	protein-coding	POTEA	0	0.0126096	0	0.190831	0.195814	0	0	0.0829764	0.0187794	0.219245	0	0.496122	0.0783315	0	0	0.248976
EWS-WT1_rep1_testp-7_peak_34	chr1	27399128	27399607	+	320	NA	Intergenic	NA	-60034	NM_052943	115572	Hs.632378	NM_052943	ENSG00000158246	FAM46B	-	family with sequence similarity 46 member B	protein-coding	FAM46B	3.31288	3.40059	0.189187	0.124801	0.0543287	0.0103241	0	0	0.656504	0.136867	0	0.195003	0.0130398	0	0.017223	0.0138157
EWS-WT1_rep1_testp-7_peak_407	chr12	20704371	20704479	+	320	NA	intron (NM_000921, intron 1 of 15)	NA	-20373	NM_001244683	5139	Hs.386791	NM_000921	ENSG00000172572	PDE3A	CGI-PDE|CGI-PDE A|CGI-PDE-A|HTNB	phosphodiesterase 3A	protein-coding	PDE3A	0.232005	0.225919	1.5898	1.09365	0.915207	2.07413	1.05656	0.308819	0.302326	1.37104	9.58949	7.66486	0.284752	7.41442	38.0265	3.11174
EWS-WT1_rep1_testp-7_peak_348	chr11	17784970	17785737	+	319	NA	intron (NM_001112741, intron 1 of 3)	NA	27858	NM_004976	3746	Hs.552896	NM_004976	ENSG00000129159	KCNC1	EPM7|KV3.1|KV4|NGK2	potassium voltage-gated channel subfamily C member 1	protein-coding	KCNC1	4.20711	4.69086	0.261715	0.499023	0.292918	0.00878897	0.0729272	0.943996	0.0221779	1.3205	0.00456802	0.179027	0.669752	0.00160472	0.215042	0.556703
EWS-WT1_rep1_testp-7_peak_1705	chr7	149469104	149469346	+	318	NA	intron (NM_207336, intron 1 of 4)	NA	1343	NM_001329856	168544	Hs.726477	NM_207336	ENSG00000181444	ZNF467	EZI|Zfp467	zinc finger protein 467	protein-coding	ZNF467	8.53185	8.09053	0.110854	2.24552	0.452747	0.0322635	0.535418	0.611528	0.0488478	0.47524	0.234763	0.466008	0.393919	0.223849	0.304995	0.388573
EWS-WT1_rep1_testp-7_peak_652	chr16	33956564	33956704	+	317	NA	Intergenic	NA	5869	NR_038368	649159	Hs.532675	NM_001040069	ENSG00000256642	LINC00273	NCRNA00273|TOP	long intergenic non-protein coding RNA 273	ncRNA	LINC00273	0	0	0	0	0	0	0	0	0	0	0	0	0	0.00924592	0	0
EWS-WT1_rep1_testp-7_peak_1242	chr22	18878429	18878658	+	317	NA	intron (NR_136571, intron 1 of 11)	NA	3401	NR_136571	100996432	Hs.631668	NR_136571		LINC01663	-	long intergenic non-protein coding RNA 1663	ncRNA
EWS-WT1_rep1_testp-7_peak_103	chr1	145277304	145277489	+	317	NA	intron (NM_203458, intron 3 of 4)	NA	-12374	NR_104217	101929780	Hs.534675	NR_104217	ENSG00000272150	NBPF25P	WI2-925H4.1	neuroblastoma breakpoint family member 25, pseudogene	pseudo	NBPF25P	2.09124	1.8953	1.31829	2.24103	2.57733	0.745473	1.55389	0.937435	0.972771	1.24225	1.13445	2.26743	1.016	2.47956	1.85565	3.54683
EWS-WT1_rep1_testp-7_peak_1993	chrY	10025854	10026098	+	316	NA	Intergenic	NA	277569	NR_003593	100101121	Hs.522846	NR_003593	ENSG00000237069	TTTY23B	TTTY23	testis-specific transcript, Y-linked 23B (non-protein coding)	ncRNA
EWS-WT1_rep1_testp-7_peak_1176	chr21	9825462	9826547	+	316	NA	promoter-TSS (NR_128714)	NA	172	NR_037421	100500862		NR_037421	ENSG00000275708	MIR3648-1	MIR3648|hsa-mir-3648-1	microRNA 3648-1	ncRNA
EWS-WT1_rep1_testp-7_peak_669	chr16	54370744	54371223	+	316	NA	Intergenic	NA	33387	NR_134922	100996345	Hs.112680	NR_134922	ENSG00000261803	LINC02140	-	long intergenic non-protein coding RNA 2140	ncRNA
EWS-WT1_rep1_testp-7_peak_1721	chr7	157891905	157892511	+	315	NA	intron (NM_130843, intron 9 of 21)	NA	244931	NR_038966	100506585	Hs.661265	NR_038966	ENSG00000233038	LOC100506585	-	uncharacterized LOC100506585	ncRNA	LOC100506585	0.0693213	0.156453	0.0391683	0.732865	0.149973	0.256495	0.0506735	0.216073	0.138077	0.00839591	0.0444373	0.082328	0	0.0218548	0.00950868	0.259337
EWS-WT1_rep1_testp-7_peak_14	chr1	1530300	1531966	+	314	NA	Intergenic	NA	4343	NM_001242659	643988	Hs.528816	NM_001242659	ENSG00000228594	FNDC10	C1orf233	fibronectin type III domain containing 10	protein-coding	FNDC10	6.96991	6.83448	0	0.9799	0.123481	0.340247	0.15646	0.143895	0.0710543	0.449336	0.384173	0.104286	0.889132	0.0899718	0.2153	0.314011
EWS-WT1_rep1_testp-7_peak_1612	chr6	163750511	163750681	+	314	NA	Intergenic	NA	-5091	NR_028390	285796	Hs.668693	NR_028390	ENSG00000281692	PACRG-AS1	-	PACRG antisense RNA 1	ncRNA	PACRG-AS1	0	0	0	0	0	0.0229597	0	0.025599	0	0.0338196	0	0	0	0	0	0
EWS-WT1_rep1_testp-7_peak_1684	chr7	101859623	101860210	+	314	NA	intron (NM_001202543, intron 20 of 23)	NA	-68437	NM_020979	10603	Hs.489448	NM_020979	ENSG00000160999	SH2B2	APS	SH2B adaptor protein 2	protein-coding	SH2B2	0.494878	0.320101	0.0144248	0.304499	0.198833	0.188922	0.0223942	0.0421278	0	0.0185521	0.0883722	0.0419808	0	0.0137976	0.021011	0
EWS-WT1_rep1_testp-7_peak_88	chr1	143279082	143279226	+	313	NA	Intergenic	NA	-76915	NR_110761	102723769	Hs.652926	NR_110761		LOC102723769	-	uncharacterized LOC102723769	ncRNA	LOC102723769	0.149539	0.126389	0.244092	0.429388	1.77576	1.38532	1.45264	0.158417	1.45206	0.758674	0.581549	1.04585	0.0448646	0.136196	0.251842	0.23767
EWS-WT1_rep1_testp-7_peak_610	chr16	1141196	1141510	+	313	NA	intron (NM_207419, intron 4 of 4)	NA	4891	NM_207419	390664	Hs.527853	NM_207419	ENSG00000184471	C1QTNF8	CTRP8|UNQ5829	C1q and tumor necrosis factor related protein 8	protein-coding	C1QTNF8	0.121177	0.0512086	0	0	0	0	0	0	0	0	0	0	0.118155	0	0.0120045	0
EWS-WT1_rep1_testp-7_peak_731	chr17	22257274	22257376	+	312	NA	Intergenic	NA	234888	NM_001190452	100462977	Hs.740185	NM_001190452	ENSG00000256618	MTRNR2L1	HN1	MT-RNR2-like 1	protein-coding	MTRNR2L1	0.0884734	0.0480707	18.489	8.92038	12.4559	14.3184	10.0355	10.1224	13.2211	13.3591	22.709	24.2164	20.313	10.608	25.5343	8.50918
EWS-WT1_rep1_testp-7_peak_1540	chr6	469025	469228	+	311	NA	Intergenic	NA	77387	NR_046000	3662	Hs.401013	NM_002460	ENSG00000137265	IRF4	LSIRF|MUM1|NF-EM5|SHEP8	interferon regulatory factor 4	protein-coding	IRF4	0.0125962	0.013688	0.0308411	0.00493213	0	0.0269286	5.41447	0.00500401	0.0271804	0	30.4741	0.0548521	0.0736927	0.130293	0.175948	0.0600594
EWS-WT1_rep1_testp-7_peak_1048	chr2	133033814	133033946	+	310	NA	Intergenic	NA	-18338	NR_027020	554226	Hs.380689	NR_027019	ENSG00000163046	ANKRD30BL	ANKRD30BP3|NCRNA00164	ankyrin repeat domain 30B like	pseudo	ANKRD30BL	0	0	0.142425	0.0869652	0	0.305238	0.090455	0	0.0342325	0.0166524	0	0	0	0	0.00942974	0.211798
EWS-WT1_rep1_testp-7_peak_870	chr19	27732625	27732780	+	310	NA	Intergenic	NA	-551673	NR_110691	101927151	Hs.567934	NR_110687	ENSG00000267575	LOC101927151	-	uncharacterized LOC101927151	ncRNA	LOC101927151	2.20622	2.3472	1.40981	0.750037	0.897897	0.597198	0.151693	0.489193	0.922627	0.430859	0.788646	0.230202	0.831256	0.360494	0.345641	0.799167
EWS-WT1_rep1_testp-7_peak_1171	chr21	9698605	9698715	+	309	NA	Intergenic	NA	-127172	NR_128711	103504731		NR_128711	ENSG00000264462	MIR3648-2	hsa-mir-3648-2	microRNA 3648-2	ncRNA
EWS-WT1_rep1_testp-7_peak_471	chr13	30409208	30409317	+	309	NA	intron (NM_007106, intron 1 of 4)	NA	15558	NM_007106	5412	Hs.145575	NM_007106	ENSG00000122042	UBL3	HCG-1|PNSC1	ubiquitin like 3	protein-coding	UBL3	8.67896	8.21572	32.7985	8.29226	20.5959	12.6157	27.3949	12.387	21.201	9.50326	11.2292	31.5425	7.63587	22.6984	10.8428	15.7351
EWS-WT1_rep1_testp-7_peak_684	chr16	86151430	86151825	+	308	NA	Intergenic	NA	-78160	NR_103859	100506542	Hs.111902	NR_103859	ENSG00000269186	LINC01082	TCONS_00024492	long intergenic non-protein coding RNA 1082	ncRNA	LINC01082	0	0	0	0.0613539	0	0	0	0	0	0	0	0	0.0705162	0.030581	2.28187	0
EWS-WT1_rep1_testp-7_peak_846	chr19	5786993	5787513	+	308	NA	intron (NM_020175, intron 7 of 12)	NA	-2477	NM_001134316	163154	Hs.631838	NM_153359	ENSG00000212123	PRR22	-	proline rich 22	protein-coding	PRR22	0.510639	0.519097	9.63918	0.135446	23.9978	0.105644	0.125228	0	0.613136	0.0259356	0	1.52591	0.0444779	0	0.0881193	0.141373
EWS-WT1_rep1_testp-7_peak_275	chr10	42392660	42392772	+	307	NA	Intergenic	NA	470777	NR_024380	441666	Hs.255729	NR_024380	ENSG00000215146	LOC441666	-	zinc finger protein 91 pseudogene	pseudo	LOC441666	2.44061	2.45014	3.29548	3.54623	0	0.430508	0.00654244	0.0820504	1.9554	0.531157	0.65692	0.077676	1.36635	0.10682	0.263948	0.851844
EWS-WT1_rep1_testp-7_peak_333	chr11	2035818	2036647	+	307	NA	Intergenic	NA	-13536	NR_131224	283120	Hs.533566	NR_002196	ENSG00000130600	H19	ASM|ASM1|BWS|D11S813E|LINC00008|NCRNA00008|WT2	H19, imprinted maternally expressed transcript (non-protein coding)	ncRNA	H19	0.725182	0.811623	0.796071	148.064	27.0334	4.89676	34.9054	45.6379	302.462	95.266	1.97039	284.805	61.9571	104.241	220.302	2.6648
EWS-WT1_rep1_testp-7_peak_360	chr11	51586817	51587050	+	307	NA	Intergenic	NA	71651	NM_001004703	119749	Hs.553564	NM_001004703	ENSG00000185926	OR4C46	-	olfactory receptor family 4 subfamily C member 46	protein-coding
EWS-WT1_rep1_testp-7_peak_588	chr15	89195478	89196008	+	307	NA	intron (NM_001303234, intron 4 of 4)	NA	13769	NM_001303236	3669	Hs.459265	NM_002201	ENSG00000172183	ISG20	CD25|HEM45	interferon stimulated exonuclease gene 20	protein-coding	ISG20	16.9253	16.891	0.758859	5.12473	0.431692	0.050483	10.0645	7.18349	1.11783	2.03564	1.46606	0.224359	2.72584	0.197021	0.173698	1.79868
EWS-WT1_rep1_testp-7_peak_1206	chr21	33157081	33157201	+	306	NA	Intergenic	NA	-52710	NM_001145444	57466	Hs.17255	NM_020706	ENSG00000156304	SCAF4	SFRS15|SRA4	SR-related CTD associated factor 4	protein-coding	SCAF4	20.9106	20.9826	14.8803	24.272	13.6861	7.36608	11.5914	18.5191	10.3005	14.0467	6.73195	4.66936	13.6182	7.37772	9.35272	14.2364
EWS-WT1_rep1_testp-7_peak_330	chr11	1961088	1961335	+	306	NA	Intergenic	NA	-7291	NM_021134	6150	Hs.3254	NM_021134	ENSG00000214026	MRPL23	L23MRP|RPL23|RPL23L	mitochondrial ribosomal protein L23	protein-coding	MRPL23	112.391	108.397	4.53972	4.57376	4.34557	2.54344	3.40646	8.32328	5.80126	3.01664	1.26185	1.65151	6.46668	3.16629	2.36948	0.972461
EWS-WT1_rep1_testp-7_peak_1342	chr3	197651989	197652442	+	306	NA	intron (NM_032263, intron 7 of 11)	NA	24581	NM_001323030	84223	Hs.591675	NM_032263	ENSG00000114473	IQCG	CFAP122|DRC9	IQ motif containing G	protein-coding	IQCG	80.0596	77.9909	22.6434	8.67837	9.77553	2.29138	613.266	16.1498	41.3689	17.6233	4.57445	13.9114	12.1345	6.3293	32.5869	15.4519
EWS-WT1_rep1_testp-7_peak_281	chr10	42400590	42400705	+	305	NA	Intergenic	NA	462846	NR_024380	441666	Hs.255729	NR_024380	ENSG00000215146	LOC441666	-	zinc finger protein 91 pseudogene	pseudo	LOC441666	2.44061	2.45014	3.29548	3.54623	0	0.430508	0.00654244	0.0820504	1.9554	0.531157	0.65692	0.077676	1.36635	0.10682	0.263948	0.851844
EWS-WT1_rep1_testp-7_peak_358	chr11	51579545	51579673	+	305	NA	Intergenic	NA	64327	NM_001004703	119749	Hs.553564	NM_001004703	ENSG00000185926	OR4C46	-	olfactory receptor family 4 subfamily C member 46	protein-coding
EWS-WT1_rep1_testp-7_peak_1767	chr8	73473925	73474033	+	305	NA	intron (NM_004770, intron 1 of 2)	NA	24353	NM_004770	9312	Hs.661102	NM_004770	ENSG00000182674	KCNB2	KV2.2	potassium voltage-gated channel subfamily B member 2	protein-coding	KCNB2	0	0.00695607	0	0	0.396075	0.0410544	0.145994	0.518768	1.78185	0.131025	0.154699	0	0.751877	0.0299834	0	0.0824082
EWS-WT1_rep1_testp-7_peak_993	chr2	92275916	92276017	+	304	NA	Intergenic	NA	146807	NR_027714	440888	Hs.730239	NM_001032412		ACTR3BP2	FKSG73	ACTR3B pseudogene 2	pseudo	ACTR3BP2	0	0	0	0	0	0	0	0	0	0	0	0	0.0231365	0	0	0
EWS-WT1_rep1_testp-7_peak_520	chr14	53875044	53875232	+	304	NA	Intergenic	NA	255066	NR_110062	101927620		NR_110062	ENSG00000258731	LOC101927620	-	uncharacterized LOC101927620	ncRNA	LOC101927620	0	0	0	0	0	0	0	0	0	0	0.088792	0	0	0	0.0189997	0
EWS-WT1_rep1_testp-7_peak_937	chr2	2876886	2877300	+	304	NA	Intergenic	NA	252705	NR_110228	101927554	Hs.638446	NR_110228	ENSG00000234423	LINC01250	-	long intergenic non-protein coding RNA 1250	ncRNA	LINC01250	0	0	0	0	0.0550241	1.46388	0	0	0	0.0154021	0	0	0	0	0	0
EWS-WT1_rep1_testp-7_peak_1963	chrX	108297623	108297835	+	304	NA	promoter-TSS (NR_106735)	NA	-43	NR_106735	102464835		NR_106735	ENSG00000275110	MIR6087	hsa-mir-6087	microRNA 6087	ncRNA
EWS-WT1_rep1_testp-7_peak_740	chr17	31149432	31149900	+	304	NA	intron (NM_001303280, intron 1 of 10)	NA	54525	NM_001303279	4642	Hs.602063	NM_015194	ENSG00000176658	MYO1D	PPP1R108|myr4	myosin ID	protein-coding	MYO1D	6.63361	6.7976	2.25607	4.847	3.8408	3.88087	1.29077	1.42628	1.15851	3.28309	1.25429	0.928646	0.148687	2.65879	2.01949	1.32853
EWS-WT1_rep1_testp-7_peak_304	chr10	104754852	104755000	+	304	NA	intron (NM_199076, intron 1 of 6)	NA	76851	NM_017649	54805	Hs.643509	NM_017649	ENSG00000148842	CNNM2	ACDP2|HOMG6|HOMGSMR	cyclin and CBS domain divalent metal cation transport mediator 2	protein-coding	CNNM2	4.49666	4.56878	5.04671	6.00487	2.19191	1.32632	1.1499	5.4446	0.746809	3.18076	1.18784	0.870778	1.6752	1.06572	0.950868	1.9949
EWS-WT1_rep1_testp-7_peak_251	chr10	3450678	3451439	+	304	NA	intron (NR_131187, intron 1 of 1)	NA	90171	NR_131187	105376360	Hs.212226	NR_131187		LOC105376360	-	uncharacterized LOC105376360	ncRNA	LOC105376360	0.0204909	0	0	0.276805	0	0	0	0	0	0.0322631	0	0	0	0	0	0
EWS-WT1_rep1_testp-7_peak_1123	chr20	26188818	26189147	+	303	NA	promoter-TSS (NR_030386)	NA	-68	NR_030386	724033		NR_030386	ENSG00000227195	MIR663A	MIR663|MIRN663|hsa-mir-663|hsa-mir-663a|mir-663a	microRNA 663a	ncRNA
EWS-WT1_rep1_testp-7_peak_1383	chr4	49324871	49324975	+	302	NA	Intergenic	NA	336264	NM_001286791	80157	Hs.479703	NM_025087	ENSG00000109182	CWH43	CWH43-C	cell wall biogenesis 43 C-terminal homolog	protein-coding	CWH43	0	0	0.332895	0	0	0.834486	0	0	0	0	0	0	0	0	0	0
EWS-WT1_rep1_testp-7_peak_973	chr2	66811755	66811866	+	300	NA	intron (NR_110156, intron 1 of 5)	NA	10648	NR_110156	100507073	Hs.667940	NR_110156	ENSG00000232046	LINC01798	-	long intergenic non-protein coding RNA 1798	ncRNA
EWS-WT1_rep1_testp-7_peak_927	chr2	543530	544133	+	298	NA	Intergenic	NA	-14370	NR_136169	105373352		NR_136168		LOC105373352	-	uncharacterized LOC105373352	ncRNA	LOC105373352	0.0101368	0	0.0868674	0	0	0.130024	0.125228	0	0	0.0159604	0	0	0	0	0	0
EWS-WT1_rep1_testp-7_peak_1094	chr2	233700947	233701092	+	297	NA	intron (NM_001103147, intron 24 of 30)	NA	-32705	NM_001346122	389084	Hs.657509	NM_206895	ENSG00000182600	C2orf82	ASCL830|UNQ830	chromosome 2 open reading frame 82	protein-coding	C2orf82	0.0493104	0.267921	0	0	0	0.0527086	0	0.23507	0.0798023	0	0.123278	0	0	0	0.219824	0
EWS-WT1_rep1_testp-7_peak_11	chr1	1225250	1225544	+	296	NA	intron (NM_001130413, intron 12 of 17)	NA	6153	NR_106784	102465434		NR_106784	ENSG00000278073	MIR6726	hsa-mir-6726	microRNA 6726	ncRNA
EWS-WT1_rep1_testp-7_peak_1996	chrY	10035902	10036147	+	296	NA	Intergenic	NA	287617	NR_003593	100101121	Hs.522846	NR_003593	ENSG00000237069	TTTY23B	TTTY23	testis-specific transcript, Y-linked 23B (non-protein coding)	ncRNA
EWS-WT1_rep1_testp-7_peak_946	chr2	11470863	11471209	+	296	NA	intron (NM_001321643, intron 1 of 32)	NA	13675	NM_004850	9475	Hs.681743	NM_004850	ENSG00000134318	ROCK2	ROCK-II	Rho associated coiled-coil containing protein kinase 2	protein-coding	ROCK2	55.8764	57.2412	53.0778	43.1969	22.5111	13.1323	25.6339	39.5526	51.729	42.1971	6.82677	35.5866	35.6831	10.1893	20.8837	48.5587
EWS-WT1_rep1_testp-7_peak_930	chr2	1218227	1218536	+	296	NA	intron (NM_018968, intron 9 of 16)	NA	-198852	NM_000547	7173	Hs.467554	NM_000547	ENSG00000115705	TPO	MSA|TDH2A|TPX	thyroid peroxidase	protein-coding	TPO	0.0145768	0.0079201	0	0.0342459	0	0.00779069	0	0.0260587	0.0235906	0	0.115401	0	0.00983999	0.0170694	0	0
EWS-WT1_rep1_testp-7_peak_688	chr16	88525959	88526250	+	296	NA	intron (NM_153813, intron 1 of 9)	NA	6090	NM_153813	161882	Hs.632218	NM_153813	ENSG00000179588	ZFPM1	FOG|FOG1|ZC2HC11A|ZNF408|ZNF89A	zinc finger protein, FOG family member 1	protein-coding	ZFPM1	15.5221	15.1068	0.0866109	0.606667	0.0795905	0.022687	0.0134462	0.151769	0.103046	0.0668357	0.0412701	0	0.0573094	0.00414226	0.0567704	0.0202397
EWS-WT1_rep1_testp-7_peak_913	chr19	51462981	51463538	+	294	NA	intron (NM_001012964, intron 5 of 5)	NA	-6915	NM_001077492	25818	Hs.50915	NM_012427	ENSG00000167754	KLK5	KLK-L2|KLKL2|SCTE	kallikrein related peptidase 5	protein-coding	KLK5	25.7312	26.686	7.14786	0.172325	1.65037	0	0.167291	0.891664	3.84613	0.50816	0	0.644638	1.96078	0	0.0261595	0
EWS-WT1_rep1_testp-7_peak_1517	chr5	148922134	148922276	+	294	NA	intron (NM_001025105, intron 2 of 10)	NA	7689	NM_001271742	1452	Hs.529862	NM_001892	ENSG00000113712	CSNK1A1	CK1|CK1a|CKIa|HEL-S-77p|HLCDGP1|PRO2975	casein kinase 1 alpha 1	protein-coding	CSNK1A1	49.0679	49.6997	27.2977	23.3977	19.7964	24.7201	30.9807	39.7054	15.5735	32.9766	18.4449	34.4122	19.8365	18.5791	18.6369	20.3829
EWS-WT1_rep1_testp-7_peak_496	chr13	110908022	110908267	+	294	NA	intron (NM_001303110, intron 1 of 24)	NA	51360	NM_001845	1282	Hs.17441	NM_001845	ENSG00000187498	COL4A1	BSVD|RATOR	collagen type IV alpha 1 chain	protein-coding	COL4A1	161.189	163.574	40.3774	21.0119	30.6263	11.6103	2.60458	4.85387	9.88189	29.5252	13.4736	30.9945	22.7378	7.43475	53.3136	2.82927
EWS-WT1_rep1_testp-7_peak_742	chr17	33478127	33478345	+	293	NA	intron (NM_173167, intron 3 of 18)	NA	2953	NM_001308281	146862	Hs.379636	NM_173167	ENSG00000141161	UNC45B	CMYA4|CTRCT43|SMUNC45|UNC-45B|UNC45	unc-45 myosin chaperone B	protein-coding	UNC45B	0	0	0	0	0	0.00863163	0	0	0	0	0	0	0	0	0	0
EWS-WT1_rep1_testp-7_peak_2027	chrY	13489063	13489188	+	292	NA	Intergenic	NA	1044264	NR_033667	352887	Hs.546221	NR_033667	ENSG00000206159	GYG2P1	GYG2P	glycogenin 2 pseudogene 1	pseudo	GYG2P1	0.278269	0.423341	0.175439	1.01331	0	0	0.343768	0.464292	0.180136	0	0	0	0	0	0	0
EWS-WT1_rep1_testp-7_peak_1172	chr21	9698844	9699135	+	291	NA	Intergenic	NA	-126843	NR_128711	103504731		NR_128711	ENSG00000264462	MIR3648-2	hsa-mir-3648-2	microRNA 3648-2	ncRNA
EWS-WT1_rep1_testp-7_peak_1178	chr21	9829001	9830019	+	291	NA	Intergenic	NA	3307	NR_037458	100500815		NR_037458	ENSG00000277437	MIR3687-1	MIR3687|hsa-mir-3687-1	microRNA 3687-1	ncRNA
EWS-WT1_rep1_testp-7_peak_1527	chr5	176524084	176524438	+	290	NA	intron (NM_213647, intron 16 of 17)	NA	7710	NM_022963	2264	Hs.165950	NM_002011	ENSG00000160867	FGFR4	CD334|JTK2|TKF	fibroblast growth factor receptor 4	protein-coding	FGFR4	160.681	163.545	25.4448	21.3425	22.3538	0.0305605	30.4427	43.6139	22.001	8.66553	0.113171	0.526296	1.50537	0.0418487	0	0.633885
EWS-WT1_rep1_testp-7_peak_707	chr17	18965630	18966052	+	289	NA	Intergenic	NA	-15476	NM_001330148	10750	Hs.567416	NM_006613	ENSG00000154016	GRAP	-	GRB2-related adaptor protein	protein-coding	GRAP	0.0563919	0.0612805	0	0.0662429	0.126883	0.108502	0.010718	0.0268833	0.348606	0.0532746	0.40328	0	0.0304541	0	0	0
EWS-WT1_rep1_testp-7_peak_399	chr12	2681723	2681878	+	289	NA	intron (NM_001129830, intron 13 of 47)	NA	99586	NR_046579	100874235	Hs.667644	NR_046579	ENSG00000256271	CACNA1C-AS2	-	CACNA1C antisense RNA 2	ncRNA	CACNA1C-AS2	0	0	0	0	0	0.201227	0.0357793	0.0448717	0	0	0	0	0	0	0	0.0538562
EWS-WT1_rep1_testp-7_peak_1942	chrX	1399705	1400449	+	289	NA	intron (NM_001161531, intron 2 of 12).2	NA	-1494	NM_001161530	1438	Hs.520937	NM_006140	ENSG00000198223	CSF2RA	CD116|CDw116|CSF2R|CSF2RAX|CSF2RAY|CSF2RX|CSF2RY|GM-CSF-R-alpha|GMCSFR|GMR|SMDP4	colony stimulating factor 2 receptor alpha subunit	protein-coding	CSF2RA	0.229493	0.216855	1.42307	3.9792	0.336753	0.45862	0.0616329	0.11297	44.7699	0.164959	0.23698	5.09556	0.0740911	0.0934731	0.062274	0.0428178
EWS-WT1_rep1_testp-7_peak_725	chr17	22252169	22252287	+	288	NA	Intergenic	NA	229791	NM_001190452	100462977	Hs.740185	NM_001190452	ENSG00000256618	MTRNR2L1	HN1	MT-RNR2-like 1	protein-coding	MTRNR2L1	0.0884734	0.0480707	18.489	8.92038	12.4559	14.3184	10.0355	10.1224	13.2211	13.3591	22.709	24.2164	20.313	10.608	25.5343	8.50918
EWS-WT1_rep1_testp-7_peak_506	chr13	114773407	114773805	+	288	NA	intron (NM_007368, intron 17 of 23)	NA	69848	NM_001320822	22821	Hs.593075	NM_007368	ENSG00000185989	RASA3	GAP1IP4BP|GAPIII	RAS p21 protein activator 3	protein-coding	RASA3	9.16512	9.41435	0.793578	2.91242	0.798451	1.78031	6.74912	4.94548	3.44586	2.56279	6.21821	1.75325	0.689911	0.637177	1.24029	1.89508
EWS-WT1_rep1_testp-7_peak_1302	chr3	75718290	75718529	+	287	NA	Intergenic	NA	-3023	NR_040005	401074	Hs.528540	NR_040004	ENSG00000242516	LINC00960	-	long intergenic non-protein coding RNA 960	ncRNA	LINC00960	0.635602	0.699323	0.583588	0	0.357523	0	0.0528507	0	0.0771478	0	0.238354	0.150972	0.0750853	0.00465179	0.0920886	0
EWS-WT1_rep1_testp-7_peak_1377	chr4	49309338	49309443	+	284	NA	Intergenic	NA	320731	NM_001286791	80157	Hs.479703	NM_025087	ENSG00000109182	CWH43	CWH43-C	cell wall biogenesis 43 C-terminal homolog	protein-coding	CWH43	0	0	0.332895	0	0	0.834486	0	0	0	0	0	0	0	0	0	0
EWS-WT1_rep1_testp-7_peak_492	chr13	109244288	109244760	+	283	NA	Intergenic	NA	-3976	NM_015011	23026	Hs.656587	NM_015011	ENSG00000041515	MYO16	MYAP3|MYR8|Myo16b|NYAP3|PPP1R107	myosin XVI	protein-coding	MYO16	14.195	14.4718	5.46185	18.5689	4.93691	0.0456051	11.8212	17.4403	21.5876	14.1453	0.220946	14.2125	20.2993	7.86872	35.0245	21.9923
EWS-WT1_rep1_testp-7_peak_1870	chr9	46379634	46379871	+	283	NA	Intergenic	NA	7621	NR_103714	100289124	Hs.567050	NM_001024608		FAM27E2	FAM27E1	family with sequence similarity 27 member E2	ncRNA	FAM27E2	1.90328	1.91151	0.16081	4.53609	0.21879	0.0138589	0.620871	1.34041	0.140214	0.0349136	0.00626414	0.15898	0.164691	0.292922	0.420263	1.89195
EWS-WT1_rep1_testp-7_peak_769	chr17	64794725	64795176	+	283	NA	intron (NM_002737, intron 16 of 16)	NA	11760	NR_030364	693219		NR_030364	ENSG00000207943	MIR634	MIRN634|hsa-mir-634	microRNA 634	ncRNA
EWS-WT1_rep1_testp-7_peak_462	chr12	133263950	133264244	+	283	NA	promoter-TSS (NM_006231)	NA	13	NM_006231	5426	Hs.524871	NM_006231	ENSG00000177084	POLE	CRCS12|FILS|POLE1	DNA polymerase epsilon, catalytic subunit	protein-coding	POLE	16.7222	16.9794	2.91401	2.19714	3.02905	1.17572	0.72133	1.67614	1.0801	1.05985	0.327021	0.398013	1.26069	0.392438	1.54509	0.405627
EWS-WT1_rep1_testp-7_peak_361	chr11	51588868	51589100	+	282	NA	Intergenic	NA	73702	NM_001004703	119749	Hs.553564	NM_001004703	ENSG00000185926	OR4C46	-	olfactory receptor family 4 subfamily C member 46	protein-coding
EWS-WT1_rep1_testp-7_peak_8	chr1	1179992	1180758	+	282	NA	intron (NM_001014980, intron 1 of 7)	NA	1727	NM_001014980	388581	Hs.197613	NM_001014980	ENSG00000184163	FAM132A	C1QDC2|C1QTNF12|CTRP12	family with sequence similarity 132 member A	protein-coding	FAM132A	0.153888	0.119447	47.798	4.2093	21.1457	0.281989	6.97769	2.48903	39.5274	0.138456	0	56.8652	4.6895	0.901012	9.66321	1.44653
EWS-WT1_rep1_testp-7_peak_1838	chr8	143591107	143591986	+	282	NA	intron (NM_001702, intron 16 of 29)	NA	46169	NM_001702	575	Hs.194654	NM_001702	ENSG00000181790	ADGRB1	BAI1|GDAIF	adhesion G protein-coupled receptor B1	protein-coding	ADGRB1	291.225	285.973	10.0745	56.3536	14.1389	0.0088674	15.0296	36.2843	48.3922	30.9953	2.20531	15.1577	13.3559	15.4044	19.3971	16.0017
EWS-WT1_rep1_testp-7_peak_1297	chr3	61723908	61724032	+	282	NA	intron (NM_002841, intron 1 of 29)	NA	176727	NM_002841	5793	Hs.595541	NM_002841	ENSG00000144724	PTPRG	HPTPG|PTPG|R-PTP-GAMMA|RPTPG	protein tyrosine phosphatase, receptor type G	protein-coding	PTPRG	14.5274	15.9365	4.20974	2.67399	8.12893	1.81019	4.2609	1.81686	10.773	3.29093	3.44048	11.8995	4.04652	21.9894	20.1946	9.14193
EWS-WT1_rep1_testp-7_peak_1013	chr2	112728291	112728456	+	282	NA	intron (NM_006343, intron 6 of 18)	NA	72182	NM_006343	10461	Hs.306178	NM_006343	ENSG00000153208	MERTK	MER|RP38|Tyro12|c-Eyk|c-mer	MER proto-oncogene, tyrosine kinase	protein-coding	MERTK	50.5002	51.077	1.53281	15.9705	1.20938	3.35265	12.6195	29.9948	5.18858	13.4612	12.679	5.66261	3.90159	1.3551	2.4131	6.03325
EWS-WT1_rep1_testp-7_peak_730	chr17	22256012	22256135	+	281	NA	Intergenic	NA	233636	NM_001190452	100462977	Hs.740185	NM_001190452	ENSG00000256618	MTRNR2L1	HN1	MT-RNR2-like 1	protein-coding	MTRNR2L1	0.0884734	0.0480707	18.489	8.92038	12.4559	14.3184	10.0355	10.1224	13.2211	13.3591	22.709	24.2164	20.313	10.608	25.5343	8.50918
EWS-WT1_rep1_testp-7_peak_267	chr10	42385142	42385308	+	281	NA	Intergenic	NA	478268	NR_024380	441666	Hs.255729	NR_024380	ENSG00000215146	LOC441666	-	zinc finger protein 91 pseudogene	pseudo	LOC441666	2.44061	2.45014	3.29548	3.54623	0	0.430508	0.00654244	0.0820504	1.9554	0.531157	0.65692	0.077676	1.36635	0.10682	0.263948	0.851844
EWS-WT1_rep1_testp-7_peak_1971	chrX	144004483	144004595	+	281	NA	Intergenic	NA	-324568	NM_001009614	494118	Hs.551270	NM_001009614	ENSG00000203923	SPANXN1	CT11.6	SPANX family member N1	protein-coding
EWS-WT1_rep1_testp-7_peak_1243	chr22	18879941	18880042	+	281	NA	intron (NR_136571, intron 1 of 11)	NA	1953	NR_136571	100996432	Hs.631668	NR_136571		LINC01663	-	long intergenic non-protein coding RNA 1663	ncRNA
EWS-WT1_rep1_testp-7_peak_1292	chr3	50411392	50411928	+	280	NA	intron (NM_001174051, intron 22 of 38)	NA	8895	NR_111913	11068	Hs.149443	NM_007022	ENSG00000114395	CYB561D2	101F6|TSP10|XXcos-LUCA11.4	cytochrome b561 family member D2	protein-coding	CYB561D2	1.83383	1.68397	0.5418	0.941925	0.608379	0.641115	0.90305	2.80814	1.01864	0.813538	0.770221	0.502259	0.616271	1.38988	0.633454	1.58602
EWS-WT1_rep1_testp-7_peak_1040	chr2	133029616	133029969	+	279	NA	Intergenic	NA	-14250	NR_027020	554226	Hs.380689	NR_027019	ENSG00000163046	ANKRD30BL	ANKRD30BP3|NCRNA00164	ankyrin repeat domain 30B like	pseudo	ANKRD30BL	0	0	0.142425	0.0869652	0	0.305238	0.090455	0	0.0342325	0.0166524	0	0	0	0	0.00942974	0.211798
EWS-WT1_rep1_testp-7_peak_1173	chr21	9699515	9699662	+	279	NA	Intergenic	NA	-126244	NR_128711	103504731		NR_128711	ENSG00000264462	MIR3648-2	hsa-mir-3648-2	microRNA 3648-2	ncRNA
EWS-WT1_rep1_testp-7_peak_1379	chr4	49318790	49319019	+	278	NA	Intergenic	NA	330245	NM_001286791	80157	Hs.479703	NM_025087	ENSG00000109182	CWH43	CWH43-C	cell wall biogenesis 43 C-terminal homolog	protein-coding	CWH43	0	0	0.332895	0	0	0.834486	0	0	0	0	0	0	0	0	0	0
EWS-WT1_rep1_testp-7_peak_1995	chrY	10031940	10032052	+	278	NA	Intergenic	NA	283589	NR_003593	100101121	Hs.522846	NR_003593	ENSG00000237069	TTTY23B	TTTY23	testis-specific transcript, Y-linked 23B (non-protein coding)	ncRNA
EWS-WT1_rep1_testp-7_peak_253	chr10	6837271	6837409	+	278	NA	intron (NR_038291, intron 2 of 4)	NA	15780	NR_038291	100507127	Hs.498571	NR_038291	ENSG00000238266	LINC00707	-	long intergenic non-protein coding RNA 707	ncRNA	LINC00707	2.21078	2.31311	75.7814	3.32512	22.3503	0.0479013	0.276806	1.4153	0.350532	1.29357	0.684653	0.0266107	0.473928	108.07	22.8143	1.12177
EWS-WT1_rep1_testp-7_peak_1912	chr9	133847383	133847511	+	277	NA	Intergenic	NA	-32992	NM_001145106	84929	Hs.133205	NM_032843	ENSG00000130720	FIBCD1	-	fibrinogen C domain containing 1	protein-coding	FIBCD1	0	0	0	0.0567381	0	6.40947	0	0	0	0.054322	0.0862536	0.0163898	0	0	0	0
EWS-WT1_rep1_testp-7_peak_888	chr19	44915595	44915737	+	277	NA	Intergenic	NA	-9889	NM_001291490	26974	Hs.709428	NM_152354	ENSG00000267508	ZNF285	ZNF285A	zinc finger protein 285	protein-coding	ZNF285	3.73032	3.95164	0.411676	0.67979	0.351914	0.158827	0.26754	0.139803	1.22765	0.591036	0.130341	0.538688	0.432886	0.357147	0.509	0.659996
EWS-WT1_rep1_testp-7_peak_801	chr18	18517553	18517758	+	277	NA	Intergenic	NA	174157	NM_005406	6093	Hs.306307	NM_005406	ENSG00000067900	ROCK1	P160ROCK|ROCK-I	Rho associated coiled-coil containing protein kinase 1	protein-coding	ROCK1	15.8618	16.7842	20.8075	27.0696	15.4813	7.68886	13.336	20.0107	20.3006	14.4829	10.703	6.32492	10.2136	13.2271	16.531	9.93985
EWS-WT1_rep1_testp-7_peak_1475	chr5	72608558	72608781	+	277	NA	Intergenic	NA	-110881	NR_134291	340090	Hs.434311	NR_134291		LOC340090	-	uncharacterized LOC340090	ncRNA	LOC340090	0	0.0105624	0	0	0	0	0.0831312	0.417028	0	0	0	0	0.0918594	0	0	0
EWS-WT1_rep1_testp-7_peak_48	chr1	36592378	36592625	+	276	NA	Intergenic	NA	-1816	NM_005202	1296	Hs.353001	NM_005202	ENSG00000171812	COL8A2	FECD|FECD1|PPCD|PPCD2	collagen type VIII alpha 2 chain	protein-coding	COL8A2	19.845	20.3388	1.17012	9.96814	3.6696	3.00559	4.47905	8.91416	5.31171	8.71908	1.02831	9.79586	4.75203	0.227995	8.20648	5.53396
EWS-WT1_rep1_testp-7_peak_1203	chr21	18457514	18457626	+	276	NA	Intergenic	NA	-353638	NR_037586	100505929	Hs.46707	NM_001005521	ENSG00000232560	LINC01549	C21orf37	long intergenic non-protein coding RNA 1549	ncRNA	LINC01549	0	0	0	0	0	0.273467	0.03039	0	0	0	0	0	0	0	0	0
EWS-WT1_rep1_testp-7_peak_1686	chr7	102251637	102252380	+	275	NA	intron (NM_001079877, intron 1 of 19)	NA	5195	NM_001277335	100271927	Hs.530089	NM_001277335	ENSG00000170667	RASA4B	-	RAS p21 protein activator 4B	protein-coding	RASA4B	1.38037	1.62901	0.00860261	0.00272376	6.05e-07	0.0811449	2.07e-30	1.44e-07	0.00913721	0.0442256	0.0157567	5.99e-14	7.78e-13	0.00659772	0.00557322	4.16e-19
EWS-WT1_rep1_testp-7_peak_2024	chrY	13485562	13485740	+	274	NA	Intergenic	NA	1047738	NR_033667	352887	Hs.546221	NR_033667	ENSG00000206159	GYG2P1	GYG2P	glycogenin 2 pseudogene 1	pseudo	GYG2P1	0.278269	0.423341	0.175439	1.01331	0	0	0.343768	0.464292	0.180136	0	0	0	0	0	0	0
EWS-WT1_rep1_testp-7_peak_1902	chr9	99002304	99002405	+	274	NA	intron (NM_000197, intron 10 of 10)	NA	62080	NM_000197	3293	Hs.477	NM_000197	ENSG00000130948	HSD17B3	EDH17B3|SDR12C2	hydroxysteroid 17-beta dehydrogenase 3	protein-coding	HSD17B3	0	0	0.148522	0.118758	0	0.25936	0	0	0.0327232	0.0636727	0.0168501	0.0960549	0	0.781354	0.108168	0.0289228
EWS-WT1_rep1_testp-7_peak_589	chr15	91155092	91155423	+	274	NA	intron (NM_001042574, intron 6 of 14)	NA	-48208	NR_120371	101929765	Hs.615348	NR_120371	ENSG00000245479	LINC01585	-	long intergenic non-protein coding RNA 1585	ncRNA	LINC01585	0	0	0	0	0	0.229418	0.169966	0	0.0289455	0	0	0	0.0482942	0	0	0
EWS-WT1_rep1_testp-7_peak_412	chr12	46366632	46366761	+	274	NA	intron (NM_004719, intron 1 of 14)	NA	17705	NM_004719	9169	Hs.210367	NM_004719	ENSG00000139218	SCAF11	CASP11|SFRS2IP|SIP1|SRRP129|SRSF2IP	SR-related CTD associated factor 11	protein-coding	SCAF11	16.4212	16.6341	20.9051	13.7083	19.6283	12.4677	20.7282	27.6794	21.2898	17.4476	10.6835	10.0917	16.7661	22.308	23.205	17.293
EWS-WT1_rep1_testp-7_peak_1951	chrX	53513544	53513654	+	273	NA	Intergenic	NA	-52276	NM_004493	3028	Hs.171280	NM_004493	ENSG00000072506	HSD17B10	17b-HSD10|ABAD|CAMR|DUPXp11.22|ERAB|HADH2|HCD2|MHBD|MRPP2|MRX17|MRX31|MRXS10|SCHAD|SDR5C1	hydroxysteroid 17-beta dehydrogenase 10	protein-coding	HSD17B10	27.9297	27.5556	5.45089	4.7268	4.68762	3.38501	5.63407	6.4983	7.82237	2.96167	4.64307	1.07456	3.15031	6.17582	7.49388	5.10879
EWS-WT1_rep1_testp-7_peak_1036	chr2	133026693	133026877	+	272	NA	Intergenic	NA	-11243	NR_027020	554226	Hs.380689	NR_027019	ENSG00000163046	ANKRD30BL	ANKRD30BP3|NCRNA00164	ankyrin repeat domain 30B like	pseudo	ANKRD30BL	0	0	0.142425	0.0869652	0	0.305238	0.090455	0	0.0342325	0.0166524	0	0	0	0	0.00942974	0.211798
EWS-WT1_rep1_testp-7_peak_1854	chr9	22290337	22290444	+	272	NA	Intergenic	NA	-156450	NM_022160	63951	Hs.371976	NM_022160	ENSG00000176399	DMRTA1	DMO|DMRT4	DMRT like family A1	protein-coding	DMRTA1	0.00996062	0	0	0.0234008	0	0	0.321827	1.19896	0.0161199	0.0627323	0.107908	0.0354886	0.927891	0.268268	1.45646	0.498673
EWS-WT1_rep1_testp-7_peak_1045	chr2	133032586	133032735	+	272	NA	Intergenic	NA	-17118	NR_027020	554226	Hs.380689	NR_027019	ENSG00000163046	ANKRD30BL	ANKRD30BP3|NCRNA00164	ankyrin repeat domain 30B like	pseudo	ANKRD30BL	0	0	0.142425	0.0869652	0	0.305238	0.090455	0	0.0342325	0.0166524	0	0	0	0	0.00942974	0.211798
EWS-WT1_rep1_testp-7_peak_771	chr17	69606452	69606602	+	272	NA	Intergenic	NA	-408207	NR_104152	101928165	Hs.407613	NR_104152	ENSG00000260785	CASC17	LINC00600	cancer susceptibility candidate 17 (non-protein coding)	ncRNA
EWS-WT1_rep1_testp-7_peak_656	chr16	33963052	33963512	+	272	NA	promoter-TSS (NR_038368)	NA	-779	NR_038368	649159	Hs.532675	NM_001040069	ENSG00000256642	LINC00273	NCRNA00273|TOP	long intergenic non-protein coding RNA 273	ncRNA	LINC00273	0	0	0	0	0	0	0	0	0	0	0	0	0	0.00924592	0	0
EWS-WT1_rep1_testp-7_peak_1701	chr7	144716612	144716721	+	270	NA	Intergenic	NA	-183520	NM_001042482	27010	Hs.660232	NM_022445	ENSG00000196511	TPK1	HTPK1|PP20|THMD5	thiamin pyrophosphokinase 1	protein-coding	TPK1	2.13406	2.06361	0.0230181	0.198778	0.370166	0.50245	0.00893383	0.0560207	0.44122	0.0888129	0.689425	0.334952	0.736155	0.341269	0.712469	0.21516
EWS-WT1_rep1_testp-7_peak_2007	chrY	13468204	13468356	+	270	NA	Intergenic	NA	1065109	NR_033667	352887	Hs.546221	NR_033667	ENSG00000206159	GYG2P1	GYG2P	glycogenin 2 pseudogene 1	pseudo	GYG2P1	0.278269	0.423341	0.175439	1.01331	0	0	0.343768	0.464292	0.180136	0	0	0	0	0	0	0
EWS-WT1_rep1_testp-7_peak_904	chr19	48459337	48459464	+	270	NA	TTS (NR_024217).2	NA	461	NR_024217	100170218	Hs.723092	NR_024217		SNAR-C2	-	small ILF3/NF90-associated RNA C2	snRNA
EWS-WT1_rep1_testp-7_peak_89	chr1	143280383	143280559	+	269	NA	Intergenic	NA	-78232	NR_110761	102723769	Hs.652926	NR_110761		LOC102723769	-	uncharacterized LOC102723769	ncRNA	LOC102723769	0.149539	0.126389	0.244092	0.429388	1.77576	1.38532	1.45264	0.158417	1.45206	0.758674	0.581549	1.04585	0.0448646	0.136196	0.251842	0.23767
EWS-WT1_rep1_testp-7_peak_318	chr10	135501016	135501116	+	269	NA	Intergenic	NA	-60767	NM_001080998	441581	Hs.690471	NM_001080998	ENSG00000225899	FRG2B	-	FSHD region gene 2 family member B	protein-coding	FRG2B	0.0733742	1.56e-37	0	0	0	0	0	0	0	0	0	0	0	0	0	0
EWS-WT1_rep1_testp-7_peak_1170	chr21	9696796	9696908	+	268	NA	Intergenic	NA	-128980	NR_128711	103504731		NR_128711	ENSG00000264462	MIR3648-2	hsa-mir-3648-2	microRNA 3648-2	ncRNA
EWS-WT1_rep1_testp-7_peak_1985	chrY	5393202	5393396	+	268	NA	intron (NM_032973, intron 3 of 4)	NA	469168	NM_032973	83259	Hs.661308	NM_032971	ENSG00000099715	PCDH11Y	PCDH-PC|PCDH22|PCDHX|PCDHY	protocadherin 11 Y-linked	protein-coding	PCDH11Y	1.69698	1.7912	13.352	0.19502	0.16305	0.00890283	0.642168	0.512467	13.2511	0.498712	0.00904546	0.419039	1.02401	0.184886	0.0157772	0.254006
EWS-WT1_rep1_testp-7_peak_626	chr16	7554718	7554828	+	268	NA	intron (NM_145892, intron 1 of 12)	NA	172022	NM_145893	54715	Hs.459842	NM_018723	ENSG00000078328	RBFOX1	2BP1|A2BP1|FOX-1|FOX1|HRNBP1	RNA binding protein, fox-1 homolog 1	protein-coding	RBFOX1	4.72418	4.91077	0.871207	8.4491	0	0.012893	1.29904	2.89895	0.208216	3.22218	2.9317	1.53276	4.22853	2.67887	2.10423	3.73822
EWS-WT1_rep1_testp-7_peak_608	chr16	1003852	1004052	+	267	NA	intron (NR_033645, intron 2 of 11)	NA	17032	NM_022773	64788	Hs.71912	NM_022773	ENSG00000103227	LMF1	C16orf26|HMFN1876|JFP11|TMEM112|TMEM112A	lipase maturation factor 1	protein-coding	LMF1	1.59927	1.68457	0.378358	0.541684	0.303539	1.60985	0.592058	0.403414	0.269935	0.378481	0.151262	0.0757404	0.37752	0.634549	0.489879	0.119293
EWS-WT1_rep1_testp-7_peak_1648	chr7	23271438	23271547	+	266	NA	Intergenic	NA	-14824	NM_001005340	10457	Hs.190495	NM_002510	ENSG00000136235	GPNMB	HGFIN|NMB	glycoprotein nmb	protein-coding	GPNMB	0	0.00900818	2.43563	10.3121	6.66797	6.27362	2.52085	0.503858	0.120742	8.30126	11.3848	7.72838	0.984882	0.509628	0.369553	3.46246
EWS-WT1_rep1_testp-7_peak_1474	chr5	71146731	71146966	+	265	NA	Intergenic	NA	131858	NM_004291	9607	Hs.1707	NM_004291	ENSG00000164326	CARTPT	CART	CART prepropeptide	protein-coding	CARTPT	0	0	0	0	0	0.187504	0.0238138	0	0	1.22314	0.0208831	0	0	0	0	0.716906
EWS-WT1_rep1_testp-7_peak_2022	chrY	13483834	13483967	+	265	NA	Intergenic	NA	1049489	NR_033667	352887	Hs.546221	NR_033667	ENSG00000206159	GYG2P1	GYG2P	glycogenin 2 pseudogene 1	pseudo	GYG2P1	0.278269	0.423341	0.175439	1.01331	0	0	0.343768	0.464292	0.180136	0	0	0	0	0	0	0
EWS-WT1_rep1_testp-7_peak_651	chr16	33955681	33955872	+	265	NA	Intergenic	NA	6727	NR_038368	649159	Hs.532675	NM_001040069	ENSG00000256642	LINC00273	NCRNA00273|TOP	long intergenic non-protein coding RNA 273	ncRNA	LINC00273	0	0	0	0	0	0	0	0	0	0	0	0	0	0.00924592	0	0
EWS-WT1_rep1_testp-7_peak_1955	chrX	56803220	56803424	+	265	NA	intron (NR_015367, intron 2 of 2)	NA	-39305	NR_002308	442454	Hs.663220	NR_002308		UQCRBP1	-	ubiquinol-cytochrome c reductase binding protein pseudogene 1	pseudo	UQCRBP1	2.10434	1.90983	1.79707	0.320286	1.40035	1.03983	4.18982	1.49744	1.50041	2.99996	0.476686	1.71125	1.63978	2.92422	1.16766	1.93626
EWS-WT1_rep1_testp-7_peak_1395	chr4	70296612	70296723	+	264	NA	Intergenic	NA	64959	NM_001297615	7363	Hs.285887	NM_021139	ENSG00000156096	UGT2B4	HLUG25|UDPGT2B4|UDPGTH1|UDPGTh-1|UGT2B11	UDP glucuronosyltransferase family 2 member B4	protein-coding	UGT2B4	0	0	0	0	0	0	0	0	0	0.0445526	0	0	0	0	0	0
EWS-WT1_rep1_testp-7_peak_799	chr18	18516120	18516253	+	264	NA	Intergenic	NA	175626	NM_005406	6093	Hs.306307	NM_005406	ENSG00000067900	ROCK1	P160ROCK|ROCK-I	Rho associated coiled-coil containing protein kinase 1	protein-coding	ROCK1	15.8618	16.7842	20.8075	27.0696	15.4813	7.68886	13.336	20.0107	20.3006	14.4829	10.703	6.32492	10.2136	13.2271	16.531	9.93985
EWS-WT1_rep1_testp-7_peak_1874	chr9	67320531	67320644	+	264	NA	intron (NR_136300, intron 3 of 3)	NA	30136	NR_136300	102724580	Hs.494013	NR_136300		LOC102724580	-	methylenetetrahydrofolate dehydrogenase (NADP+ dependent) 1-like pseudogene	pseudo	LOC102724580	0.0367021	0.0199249	0.0112014	0.107809	0	0.050482	0.0347799	0.174473	0	0.0288128	0.0152498	0.0108666	0.24706	0.00537235	0.00817737	0.0392639
EWS-WT1_rep1_testp-7_peak_1385	chr4	49515496	49515611	+	263	NA	Intergenic	NA	526894	NM_001286791	80157	Hs.479703	NM_025087	ENSG00000109182	CWH43	CWH43-C	cell wall biogenesis 43 C-terminal homolog	protein-coding	CWH43	0	0	0.332895	0	0	0.834486	0	0	0	0	0	0	0	0	0	0
EWS-WT1_rep1_testp-7_peak_869	chr19	27731993	27732302	+	263	NA	Intergenic	NA	-552228	NR_110691	101927151	Hs.567934	NR_110687	ENSG00000267575	LOC101927151	-	uncharacterized LOC101927151	ncRNA	LOC101927151	2.20622	2.3472	1.40981	0.750037	0.897897	0.597198	0.151693	0.489193	0.922627	0.430859	0.788646	0.230202	0.831256	0.360494	0.345641	0.799167
EWS-WT1_rep1_testp-7_peak_1975	chrX	154867920	154868066	+	263	NA	intron (NM_001304990, intron 1 of 2)	NA	-25371	NM_001184797	55217	Hs.133321	NM_018196	ENSG00000185973	TMLHE	AUTSX6|BBOX2|TMLD|TMLH|TMLHED|XAP130	trimethyllysine hydroxylase, epsilon	protein-coding	TMLHE	3.05651	3.10401	8.08237	6.89351	3.34476	5.80362	4.59979	4.10632	4.35297	2.10875	2.39893	5.6694	3.24121	4.70173	3.34452	4.39592
EWS-WT1_rep1_testp-7_peak_1610	chr6	159224548	159224660	+	262	NA	intron (NM_001111077, intron 2 of 13)	NA	-14407	NR_102425	101409257	Hs.571207	NR_102425		EZR-AS1	-	EZR antisense RNA 1	ncRNA
EWS-WT1_rep1_testp-7_peak_1231	chr21	47574207	47576813	+	262	NA	promoter-TSS (NM_001320412)	NA	-29	NM_006657	10841	Hs.415846	NM_006657	ENSG00000160282	FTCD	LCHC1	formimidoyltransferase cyclodeaminase	protein-coding	FTCD	6.21593	5.93983	1.63634	1.55734	0.672389	0.127775	1.24955	0.56985	2.16317	0.359313	0	1.13572	0.52817	2.23963	0.726671	0.886025
EWS-WT1_rep1_testp-7_peak_1047	chr2	133033254	133033556	+	261	NA	Intergenic	NA	-17863	NR_027020	554226	Hs.380689	NR_027019	ENSG00000163046	ANKRD30BL	ANKRD30BP3|NCRNA00164	ankyrin repeat domain 30B like	pseudo	ANKRD30BL	0	0	0.142425	0.0869652	0	0.305238	0.090455	0	0.0342325	0.0166524	0	0	0	0	0.00942974	0.211798
EWS-WT1_rep1_testp-7_peak_1283	chr3	34292187	34292296	+	261	NA	Intergenic	NA	452178	NM_001256192	10015	Hs.475896	NM_013374	ENSG00000170248	PDCD6IP	AIP1|ALIX|DRIP4|HP95	programmed cell death 6 interacting protein	protein-coding	PDCD6IP	21.1699	21.5127	15.7979	11.0292	13.0188	13.4859	14.1221	14.745	20.6175	11.7246	9.88419	16.5764	12.5992	12.0663	11.2331	11.941
EWS-WT1_rep1_testp-7_peak_660	chr16	33965820	33965940	+	261	NA	Intergenic	NA	-3377	NR_038368	649159	Hs.532675	NM_001040069	ENSG00000256642	LINC00273	NCRNA00273|TOP	long intergenic non-protein coding RNA 273	ncRNA	LINC00273	0	0	0	0	0	0	0	0	0	0	0	0	0	0.00924592	0	0
EWS-WT1_rep1_testp-7_peak_1689	chr7	117846972	117847135	+	261	NA	Intergenic	NA	-17659	NM_019644	56311	Hs.729340	NM_019644	ENSG00000106013	ANKRD7	TSA806	ankyrin repeat domain 7	protein-coding	ANKRD7	0.0506913	0.0367231	0	0	0.190091	0.180615	0	0	0	0	0	0.040135	0.0684376	0.128612	0.0150653	0
EWS-WT1_rep1_testp-7_peak_2005	chrY	13466728	13466894	+	260	NA	Intergenic	NA	1066578	NR_033667	352887	Hs.546221	NR_033667	ENSG00000206159	GYG2P1	GYG2P	glycogenin 2 pseudogene 1	pseudo	GYG2P1	0.278269	0.423341	0.175439	1.01331	0	0	0.343768	0.464292	0.180136	0	0	0	0	0	0	0
EWS-WT1_rep1_testp-7_peak_680	chr16	81627300	81627945	+	260	NA	intron (NM_030629, intron 1 of 20)	NA	-17331	NR_106759	102465251		NR_106759	ENSG00000275109	MIR6504	hsa-mir-6504	microRNA 6504	ncRNA
EWS-WT1_rep1_testp-7_peak_1634	chr7	1486082	1486362	+	260	NA	intron (NM_182924, intron 5 of 16)	NA	12887	NM_182924	79778	Hs.376617	NM_024723	ENSG00000164877	MICALL2	JRAB|MICAL-L2	MICAL like 2	protein-coding	MICALL2	6.3335	6.27941	0.181159	1.53836	0.249712	0.245174	0.527338	0.370355	0.443046	0.838778	0.154147	0.254829	0.219763	0.142958	0.224293	0.095252
EWS-WT1_rep1_testp-7_peak_67	chr1	106602441	106602547	+	259	NA	Intergenic	NA	-440937	NR_125955	101928476	Hs.563856	NR_125954	ENSG00000230768	LINC01676	-	long intergenic non-protein coding RNA 1676	ncRNA
EWS-WT1_rep1_testp-7_peak_93	chr1	143283598	143283825	+	258	NA	Intergenic	NA	-81472	NR_110761	102723769	Hs.652926	NR_110761		LOC102723769	-	uncharacterized LOC102723769	ncRNA	LOC102723769	0.149539	0.126389	0.244092	0.429388	1.77576	1.38532	1.45264	0.158417	1.45206	0.758674	0.581549	1.04585	0.0448646	0.136196	0.251842	0.23767
EWS-WT1_rep1_testp-7_peak_922	chr19	57478427	57478862	+	258	NA	Intergenic	NA	126374	NR_024059	100073347	Hs.467337	NR_024059	ENSG00000268654	MIMT1	LINC00067|MIM1|NCRNA00067	MER1 repeat containing imprinted transcript 1 (non-protein coding)	ncRNA	MIMT1	0.979126	1.12202	1.04611	0.0627353	0.500685	0	0.439852	0.55163	0	0	0	0	0.0961385	0.333542	0	0.916727
EWS-WT1_rep1_testp-7_peak_649	chr16	33951261	33951366	+	258	NA	Intergenic	NA	11190	NR_038368	649159	Hs.532675	NM_001040069	ENSG00000256642	LINC00273	NCRNA00273|TOP	long intergenic non-protein coding RNA 273	ncRNA	LINC00273	0	0	0	0	0	0	0	0	0	0	0	0	0	0.00924592	0	0
EWS-WT1_rep1_testp-7_peak_1050	chr2	133034620	133034807	+	257	NA	Intergenic	NA	-19171	NR_027020	554226	Hs.380689	NR_027019	ENSG00000163046	ANKRD30BL	ANKRD30BP3|NCRNA00164	ankyrin repeat domain 30B like	pseudo	ANKRD30BL	0	0	0.142425	0.0869652	0	0.305238	0.090455	0	0.0342325	0.0166524	0	0	0	0	0.00942974	0.211798
EWS-WT1_rep1_testp-7_peak_368	chr11	62609136	62609281	+	257	NA	Intergenic	NA	-1580	NM_018093	54663	Hs.654620	NM_018093	ENSG00000133316	WDR74	-	WD repeat domain 74	protein-coding	WDR74	15.0301	14.7892	3.86405	2.0598	1.31513	1.35668	3.18988	2.507	4.35135	1.49879	0.584514	0.813179	2.48014	2.09248	1.56343	0.382211
EWS-WT1_rep1_testp-7_peak_1386	chr4	49515765	49515867	+	256	NA	Intergenic	NA	527157	NM_001286791	80157	Hs.479703	NM_025087	ENSG00000109182	CWH43	CWH43-C	cell wall biogenesis 43 C-terminal homolog	protein-coding	CWH43	0	0	0.332895	0	0	0.834486	0	0	0	0	0	0	0	0	0	0
EWS-WT1_rep1_testp-7_peak_1055	chr2	148517882	148517994	+	256	NA	Intergenic	NA	-84148	NM_001278579	92	Hs.470174	NM_001616	ENSG00000121989	ACVR2A	ACTRII|ACVR2	activin A receptor type 2A	protein-coding	ACVR2A	2.27698	2.48385	6.07521	5.55144	3.07366	3.41196	2.69822	5.10332	4.74879	7.90627	2.27752	3.91991	2.70157	3.95504	2.42715	6.1833
EWS-WT1_rep1_testp-7_peak_1735	chr8	7386594	7386758	+	256	NA	Intergenic	NA	-10473	NM_001282479	100131608		NM_001282479	ENSG00000255251	PRR23D1	-	proline rich 23 domain containing 1	protein-coding	PRR23D1	0.00710816	0.0270348	0.121829	0.00417486	0	0	0	0	0	0.00559592	0	0	0.00479831	0	0	0.0559218
EWS-WT1_rep1_testp-7_peak_787	chr18	106757	106858	+	256	NA	Intergenic	NA	-2258	NR_033770	727758	Hs.585843	NR_033770	ENSG00000263006	ROCK1P1	-	Rho associated coiled-coil containing protein kinase 1 pseudogene 1	pseudo	ROCK1P1	1.96779	1.69964	1.1538	1.58355	2.09863	0.851449	0.683745	0.209773	1.22328	2.55495	0.0874761	1.27198	0.0453108	0.458333	0.601121	1.08355
EWS-WT1_rep1_testp-7_peak_785	chr17	80170520	80170843	+	256	NA	promoter-TSS (NM_198082)	NA	8	NM_198082	284001	Hs.631724	NM_152675	ENSG00000176155	CCDC57	-	coiled-coil domain containing 57	protein-coding	CCDC57	0.48492	0.513607	0.819086	0.252363	0.345272	0.836558	0.0554146	0.0914432	0.22848	0.217455	0.391317	0.0947692	0.240327	0.190478	0.216176	0.0307307
EWS-WT1_rep1_testp-7_peak_650	chr16	33953070	33953287	+	255	NA	Intergenic	NA	9325	NR_038368	649159	Hs.532675	NM_001040069	ENSG00000256642	LINC00273	NCRNA00273|TOP	long intergenic non-protein coding RNA 273	ncRNA	LINC00273	0	0	0	0	0	0	0	0	0	0	0	0	0	0.00924592	0	0
EWS-WT1_rep1_testp-7_peak_1970	chrX	136703942	136704062	+	255	NA	Intergenic	NA	55656	NM_003413	7547	Hs.111227	NM_003413	ENSG00000156925	ZIC3	HTX|HTX1|VACTERLX|ZNF203	Zic family member 3	protein-coding	ZIC3	1.83365	1.58773	0	0	3.07788	12.5565	0.0110635	0	0.0188414	0	0	0.02074	0.102167	4.83289	1.34423	0
EWS-WT1_rep1_testp-7_peak_1586	chr6	68117254	68117362	+	255	NA	Intergenic	NA	-647935	NR_125869	102723883	Hs.566528	NR_125869	ENSG00000223504	LOC102723883	-	uncharacterized LOC102723883	ncRNA	LOC102723883	0	0	0	0	0	0.996321	0	0	0	0	0	0	0	0	0	0
EWS-WT1_rep1_testp-7_peak_283	chr10	42529241	42529638	+	255	NA	Intergenic	NA	334054	NR_024380	441666	Hs.255729	NR_024380	ENSG00000215146	LOC441666	-	zinc finger protein 91 pseudogene	pseudo	LOC441666	2.44061	2.45014	3.29548	3.54623	0	0.430508	0.00654244	0.0820504	1.9554	0.531157	0.65692	0.077676	1.36635	0.10682	0.263948	0.851844
EWS-WT1_rep1_testp-7_peak_1346	chr4	1187480	1187762	+	255	NA	intron (NM_001199021, intron 1 of 7)	NA	15129	NM_001199021	10417	Hs.302963	NM_012445	ENSG00000159674	SPON2	DIL-1|DIL1|M-SPONDIN|MINDIN	spondin 2	protein-coding	SPON2	14.9592	15.1091	1.96052	59.1988	3.48866	0.692638	3.88817	9.86281	10.9812	6.26727	1.83598	4.88123	2.28706	3.04598	27.6563	1.68163
EWS-WT1_rep1_testp-7_peak_1014	chr2	118628430	118628816	+	254	NA	Intergenic	NA	56368	NM_006773	8886	Hs.744922	NM_006773	ENSG00000088205	DDX18	MrDb	DEAD-box helicase 18	protein-coding	DDX18	89.7381	90.8183	95.768	99.768	24.151	7.99407	95.0235	63.5305	79.4497	60.6885	7.831	40.5038	67.7756	44.9036	36.3371	106.331
EWS-WT1_rep1_testp-7_peak_931	chr2	1286336	1286621	+	254	NA	intron (NM_018968, intron 14 of 16)	NA	-130755	NM_000547	7173	Hs.467554	NM_000547	ENSG00000115705	TPO	MSA|TDH2A|TPX	thyroid peroxidase	protein-coding	TPO	0.0145768	0.0079201	0	0.0342459	0	0.00779069	0	0.0260587	0.0235906	0	0.115401	0	0.00983999	0.0170694	0	0
EWS-WT1_rep1_testp-7_peak_790	chr18	108795	108993	+	254	NA	promoter-TSS (NR_033770)	NA	-171	NR_033770	727758	Hs.585843	NR_033770	ENSG00000263006	ROCK1P1	-	Rho associated coiled-coil containing protein kinase 1 pseudogene 1	pseudo	ROCK1P1	1.96779	1.69964	1.1538	1.58355	2.09863	0.851449	0.683745	0.209773	1.22328	2.55495	0.0874761	1.27198	0.0453108	0.458333	0.601121	1.08355
EWS-WT1_rep1_testp-7_peak_689	chr16	89307405	89307684	+	253	NA	Intergenic	NA	23433	NR_037705	197320	Hs.647385	NM_182531	ENSG00000170100	ZNF778	-	zinc finger protein 778	protein-coding	ZNF778	2.79627	2.92812	0.661309	0.60468	0.250231	0.387207	0.917966	1.15882	0.617097	0.890552	0.222433	0.641542	0.63492	0.543254	0.396634	1.01813
EWS-WT1_rep1_testp-7_peak_2009	chrY	13469975	13470087	+	253	NA	Intergenic	NA	1063358	NR_033667	352887	Hs.546221	NR_033667	ENSG00000206159	GYG2P1	GYG2P	glycogenin 2 pseudogene 1	pseudo	GYG2P1	0.278269	0.423341	0.175439	1.01331	0	0	0.343768	0.464292	0.180136	0	0	0	0	0	0	0
EWS-WT1_rep1_testp-7_peak_1623	chr7	211078	211500	+	252	NA	intron (NM_020223, intron 3 of 9)	NA	18320	NM_020223	56975	Hs.134742	NM_020223	ENSG00000177706	FAM20C	DMP-4|DMP4|G-CK|GEF-CK|RNS	FAM20C, golgi associated secretory pathway kinase	protein-coding	FAM20C	31.9609	31.6388	0.424088	23.7177	4.91781	3.30614	0.830827	0.108128	5.21916	9.05158	2.83871	3.02682	0.656993	2.64155	7.57445	0.88485
EWS-WT1_rep1_testp-7_peak_1102	chr2	237756504	237756843	+	251	NA	Intergenic	NA	208137	NR_135202	93463	Hs.652810	NR_135202	ENSG00000124835	LOC93463	-	uncharacterized LOC93463	ncRNA	LOC93463	0	0	0.125821	0.325965	0.057811	0.241689	0.0488337	0.269472	0.0831647	0.0485465	0.0856479	0	0	0.126368	0	0.0441037
EWS-WT1_rep1_testp-7_peak_69	chr1	108910506	108910621	+	251	NA	Intergenic	NA	-82341	NM_001143987	653149	Hs.712226	NM_001143987	ENSG00000186086	NBPF6	-	neuroblastoma breakpoint family member 6	protein-coding	NBPF6	0	0	0	0	0	0	0	0	0	0	0	0	0	0.00603952	0	0
EWS-WT1_rep1_testp-7_peak_1111	chr2	242765037	242766074	+	251	NA	Intergenic	NA	13528	NM_080741	129807	Hs.551747	NM_080741	ENSG00000204099	NEU4	-	neuraminidase 4	protein-coding	NEU4	0.0500823	0.0272115	0.0102186	0.00980501	0	0.633482	0.00793215	0	0.0135086	0	0.132163	0	0.0112692	0	0	0
EWS-WT1_rep1_testp-7_peak_999	chr2	92309517	92309782	+	251	NA	Intergenic	NA	180490	NR_027714	440888	Hs.730239	NM_001032412		ACTR3BP2	FKSG73	ACTR3B pseudogene 2	pseudo	ACTR3BP2	0	0	0	0	0	0	0	0	0	0	0	0	0.0231365	0	0	0
EWS-WT1_rep1_testp-7_peak_655	chr16	33959202	33959310	+	251	NA	Intergenic	NA	3247	NR_038368	649159	Hs.532675	NM_001040069	ENSG00000256642	LINC00273	NCRNA00273|TOP	long intergenic non-protein coding RNA 273	ncRNA	LINC00273	0	0	0	0	0	0	0	0	0	0	0	0	0	0.00924592	0	0
EWS-WT1_rep1_testp-7_peak_9	chr1	1223828	1224071	+	251	NA	intron (NM_001130413, intron 12 of 17)	NA	7601	NR_106784	102465434		NR_106784	ENSG00000278073	MIR6726	hsa-mir-6726	microRNA 6726	ncRNA
EWS-WT1_rep1_testp-7_peak_501	chr13	113816752	113816874	+	251	NA	intron (NM_001256134, intron 4 of 8)	NA	3845	NM_001256134	8858	Hs.1011	NM_003891	ENSG00000126231	PROZ	PZ	protein Z, vitamin K dependent plasma glycoprotein	protein-coding	PROZ	0.26542	0.272401	0	0.623561	0.82943	0.0157617	1.09298	0.966546	0.0477274	0.441123	0	0	2.09032	0.673412	0.0262941	0.210923
EWS-WT1_rep1_testp-7_peak_1732	chr8	1781148	1781464	+	251	NA	intron (NM_001308153, intron 2 of 29)	NA	9164	NM_014629	9639	Hs.98594	NM_014629	ENSG00000104728	ARHGEF10	GEF10|SNCV	Rho guanine nucleotide exchange factor 10	protein-coding	ARHGEF10	11.4242	11.5869	2.76758	2.69344	1.90404	0.745192	2.69211	3.11689	2.21735	1.02153	8.67404	8.294	1.6648	3.36454	8.73439	1.24507
EWS-WT1_rep1_testp-7_peak_793	chr18	110824	111061	+	250	NA	intron (NR_033770, intron 1 of 4)	NA	1397	NR_107045	102466878		NR_107045	ENSG00000277521	MIR8078	hsa-mir-8078	microRNA 8078	ncRNA
EWS-WT1_rep1_testp-7_peak_1394	chr4	61289403	61289599	+	250	NA	Intergenic	NA	-498836	NR_039652	100616450		NR_039652	ENSG00000265829	MIR548AG1	-	microRNA 548ag-1	ncRNA
EWS-WT1_rep1_testp-7_peak_1875	chr9	67320772	67320901	+	250	NA	intron (NR_136300, intron 3 of 3)	NA	30385	NR_136300	102724580	Hs.494013	NR_136300		LOC102724580	-	methylenetetrahydrofolate dehydrogenase (NADP+ dependent) 1-like pseudogene	pseudo	LOC102724580	0.0367021	0.0199249	0.0112014	0.107809	0	0.050482	0.0347799	0.174473	0	0.0288128	0.0152498	0.0108666	0.24706	0.00537235	0.00817737	0.0392639
EWS-WT1_rep1_testp-7_peak_2035	chrY	58996951	58997110	+	249	NA	Intergenic	NA	-103373	NM_005840	10251	Hs.381912	NM_005840	ENSG00000168939	SPRY3	spry-3	sprouty RTK signaling antagonist 3	protein-coding	SPRY3	0.997691	1.04052	0.76971	0.193115	0.317659	0.634501	0.579592	1.06789	0.491497	0.464346	0.0470616	0.660259	0.201622	0.376205	0.11301	0.635471
EWS-WT1_rep1_testp-7_peak_92	chr1	143283176	143283373	+	249	NA	Intergenic	NA	-81035	NR_110761	102723769	Hs.652926	NR_110761		LOC102723769	-	uncharacterized LOC102723769	ncRNA	LOC102723769	0.149539	0.126389	0.244092	0.429388	1.77576	1.38532	1.45264	0.158417	1.45206	0.758674	0.581549	1.04585	0.0448646	0.136196	0.251842	0.23767
EWS-WT1_rep1_testp-7_peak_206	chr1	228771287	228771444	+	249	NA	Intergenic	NA	8270	NR_106988	102465753		NR_106988	ENSG00000280494	MIR7641-2	B-ATF|hsa-mir-7641-2	microRNA 7641-2	ncRNA
EWS-WT1_rep1_testp-7_peak_1247	chr22	18883933	18884108	+	249	NA	Intergenic	NA	-2076	NR_136571	100996432	Hs.631668	NR_136571		LINC01663	-	long intergenic non-protein coding RNA 1663	ncRNA
EWS-WT1_rep1_testp-7_peak_214	chr1	231323888	231324175	+	249	NA	promoter-TSS (NM_001256615)	NA	-658	NM_001256615	149373	Hs.632505	NM_001256615	ENSG00000235710	LOC149373	-	uncharacterized LOC149373	protein-coding	LOC149373	0.0851127	0.166481	1.2712	1.83962	2.20227	0	0.922054	5.86301	4.07721	4.26153	0	1.07147	0.965239	0.857132	0.197303	2.41058
EWS-WT1_rep1_testp-7_peak_2013	chrY	13474644	13474745	+	248	NA	Intergenic	NA	1058695	NR_033667	352887	Hs.546221	NR_033667	ENSG00000206159	GYG2P1	GYG2P	glycogenin 2 pseudogene 1	pseudo	GYG2P1	0.278269	0.423341	0.175439	1.01331	0	0	0.343768	0.464292	0.180136	0	0	0	0	0	0	0
EWS-WT1_rep1_testp-7_peak_286	chr10	42599585	42600060	+	248	NA	Intergenic	NA	263671	NR_024380	441666	Hs.255729	NR_024380	ENSG00000215146	LOC441666	-	zinc finger protein 91 pseudogene	pseudo	LOC441666	2.44061	2.45014	3.29548	3.54623	0	0.430508	0.00654244	0.0820504	1.9554	0.531157	0.65692	0.077676	1.36635	0.10682	0.263948	0.851844
EWS-WT1_rep1_testp-7_peak_1043	chr2	133031658	133031823	+	248	NA	Intergenic	NA	-16198	NR_027020	554226	Hs.380689	NR_027019	ENSG00000163046	ANKRD30BL	ANKRD30BP3|NCRNA00164	ankyrin repeat domain 30B like	pseudo	ANKRD30BL	0	0	0.142425	0.0869652	0	0.305238	0.090455	0	0.0342325	0.0166524	0	0	0	0	0.00942974	0.211798
EWS-WT1_rep1_testp-7_peak_1175	chr21	9700052	9700194	+	248	NA	Intergenic	NA	-125709	NR_128711	103504731		NR_128711	ENSG00000264462	MIR3648-2	hsa-mir-3648-2	microRNA 3648-2	ncRNA
EWS-WT1_rep1_testp-7_peak_1125	chr20	26189793	26190340	+	248	NA	promoter-TSS (NR_040095)	NA	-197	NR_040095	284801	Hs.370699	NR_040095	ENSG00000227195	MIR663AHG	-	MIR663A host gene	ncRNA	MIR663AHG	0	0	0.0462829	0	0	0	0.413158	0	0	0.0595258	0	0	0.153124	0	0	0.324469
EWS-WT1_rep1_testp-7_peak_1086	chr2	223683743	223683847	+	247	NA	Intergenic	NA	-41937	NM_004457	2181	Hs.655772	NM_004457	ENSG00000123983	ACSL3	ACS3|FACL3|PRO2194	acyl-CoA synthetase long-chain family member 3	protein-coding	ACSL3	46.8997	48.4094	37.5648	27.7364	18.0703	11.1897	35.9696	20.027	47.9817	13.6678	5.7399	39.4577	23.361	41.2593	30.1139	36.6866
EWS-WT1_rep1_testp-7_peak_393	chr11	119614708	119614811	+	247	NA	Intergenic	NA	14466	NR_120587	102724301	Hs.637640	NR_120587	ENSG00000254854	LOC102724301	-	uncharacterized LOC102724301	ncRNA	LOC102724301	0	0	0.107344	0	0	0	0	0	0	0	0.0365354	0	0	0	0	0
EWS-WT1_rep1_testp-7_peak_138	chr1	156186230	156186651	+	247	NA	intron (NM_001199664, intron 1 of 4)	NA	3661	NM_001199661	100527963	Hs.530479	NM_001199661	ENSG00000260238	PMF1-BGLAP	PMF1	PMF1-BGLAP readthrough	protein-coding	PMF1-BGLAP	14.3513	13.6744	2.47482	1.5353	1.36061	0.568725	1.18083	2.27852	1.78299	0.277505	0.17203	0.00620305	1.79193	0.440239	1.16404	0.966445
EWS-WT1_rep1_testp-7_peak_727	chr17	22253635	22253770	+	246	NA	Intergenic	NA	231265	NM_001190452	100462977	Hs.740185	NM_001190452	ENSG00000256618	MTRNR2L1	HN1	MT-RNR2-like 1	protein-coding	MTRNR2L1	0.0884734	0.0480707	18.489	8.92038	12.4559	14.3184	10.0355	10.1224	13.2211	13.3591	22.709	24.2164	20.313	10.608	25.5343	8.50918
EWS-WT1_rep1_testp-7_peak_1120	chr20	22308443	22308550	+	246	NA	Intergenic	NA	-45057	NR_110615	101929663	Hs.143562	NR_110615	ENSG00000225321	LINC01427	-	long intergenic non-protein coding RNA 1427	ncRNA
EWS-WT1_rep1_testp-7_peak_134	chr1	154989813	154990085	+	246	NA	non-coding (NR_045515, exon 6 of 6)	NA	14843	NM_001256455	51043	Hs.729279	NM_001252406	ENSG00000160685	ZBTB7B	CKROX|THPOK|ZBTB15|ZFP-67|ZFP67|ZNF857B|c-KROX|hcKROX	zinc finger and BTB domain containing 7B	protein-coding	ZBTB7B	2.562	2.35246	0.102722	1.09735	0.094396	0.478351	1.42996	0.986675	0.298748	0.598918	0.554735	0.0332173	0.234119	0.229265	0.309224	0.288057
EWS-WT1_rep1_testp-7_peak_995	chr2	92291436	92291579	+	245	NA	Intergenic	NA	162348	NR_027714	440888	Hs.730239	NM_001032412		ACTR3BP2	FKSG73	ACTR3B pseudogene 2	pseudo	ACTR3BP2	0	0	0	0	0	0	0	0	0	0	0	0	0.0231365	0	0	0
EWS-WT1_rep1_testp-7_peak_1177	chr21	9826711	9827552	+	245	NA	TTS (NR_128714)	NA	928	NR_037458	100500815		NR_037458	ENSG00000277437	MIR3687-1	MIR3687|hsa-mir-3687-1	microRNA 3687-1	ncRNA
EWS-WT1_rep1_testp-7_peak_1381	chr4	49319901	49320037	+	244	NA	Intergenic	NA	331310	NM_001286791	80157	Hs.479703	NM_025087	ENSG00000109182	CWH43	CWH43-C	cell wall biogenesis 43 C-terminal homolog	protein-coding	CWH43	0	0	0.332895	0	0	0.834486	0	0	0	0	0	0	0	0	0	0
EWS-WT1_rep1_testp-7_peak_1378	chr4	49313851	49314058	+	244	NA	Intergenic	NA	325295	NM_001286791	80157	Hs.479703	NM_025087	ENSG00000109182	CWH43	CWH43-C	cell wall biogenesis 43 C-terminal homolog	protein-coding	CWH43	0	0	0.332895	0	0	0.834486	0	0	0	0	0	0	0	0	0	0
EWS-WT1_rep1_testp-7_peak_648	chr16	33951003	33951152	+	244	NA	Intergenic	NA	11426	NR_038368	649159	Hs.532675	NM_001040069	ENSG00000256642	LINC00273	NCRNA00273|TOP	long intergenic non-protein coding RNA 273	ncRNA	LINC00273	0	0	0	0	0	0	0	0	0	0	0	0	0	0.00924592	0	0
EWS-WT1_rep1_testp-7_peak_1387	chr4	49516856	49516959	+	244	NA	Intergenic	NA	528248	NM_001286791	80157	Hs.479703	NM_025087	ENSG00000109182	CWH43	CWH43-C	cell wall biogenesis 43 C-terminal homolog	protein-coding	CWH43	0	0	0.332895	0	0	0.834486	0	0	0	0	0	0	0	0	0	0
EWS-WT1_rep1_testp-7_peak_894	chr19	47746614	47747400	+	243	NA	Intergenic	NA	-10984	NM_001127242	27113	Hs.467020	NM_014417	ENSG00000105327	BBC3	JFY-1|JFY1|PUMA	BCL2 binding component 3	protein-coding	BBC3	4.7391	4.6741	0.133988	0.051426	0	0.0467962	0.0312023	0.0260877	0.673082	0.0861633	0.0729663	0	0.0147764	0.0576733	0.0585499	0.0156556
EWS-WT1_rep1_testp-7_peak_1574	chr6	38134291	38134531	+	243	NA	Intergenic	NA	-314961	NR_144472	101929425	Hs.665280	NR_144472		BTBD9-AS1	-	BTBD9 antisense RNA 1	ncRNA
EWS-WT1_rep1_testp-7_peak_667	chr16	47538687	47538788	+	243	NA	intron (NM_001031835, intron 5 of 31)	NA	43527	NM_001031835	5257	Hs.78060	NM_000293	ENSG00000102893	PHKB	-	phosphorylase kinase regulatory subunit beta	protein-coding	PHKB	9.62047	9.09304	6.91174	8.51454	7.47491	8.42826	5.10486	7.33321	5.9435	8.37569	4.52706	5.85864	5.3715	5.81646	6.62792	5.14384
EWS-WT1_rep1_testp-7_peak_881	chr19	38248801	38248922	+	243	NA	intron (NM_001172692, intron 3 of 3)	NA	21369	NM_001172690	126231	Hs.531262	NM_152360	ENSG00000189144	ZNF573	-	zinc finger protein 573	protein-coding	ZNF573	0.686102	0.717953	0.425155	0.786041	1.42937	1.21325	0.611751	0.545125	0.356413	0.20005	0.197645	0.66394	0.423123	0.838137	0.70235	0.399833
EWS-WT1_rep1_testp-7_peak_764	chr17	60705359	60705588	+	243	NA	intron (NM_006039, intron 1 of 29)	NA	711	NM_006039	9902	Hs.7835	NM_006039	ENSG00000011028	MRC2	CD280|CLEC13E|ENDO180|UPARAP	mannose receptor C type 2	protein-coding	MRC2	69.1439	69.9845	2.07063	4.23434	4.4341	3.02278	0.516376	0.40589	1.26955	3.98259	0.816365	7.3987	0.258316	2.63483	8.8844	0.470739
EWS-WT1_rep1_testp-7_peak_1330	chr3	178749710	178749815	+	243	NA	intron (NM_152240, intron 3 of 6)	NA	39894	NM_152240	64393	Hs.371609	NM_022470	ENSG00000172667	ZMAT3	PAG608|WIG-1|WIG1	zinc finger matrin-type 3	protein-coding	ZMAT3	3.46858	3.58877	5.749	4.49392	11.446	1.82826	1.30269	2.34419	7.19692	3.65536	4.0413	10.1565	2.20392	9.60526	6.86932	4.95434
EWS-WT1_rep1_testp-7_peak_1663	chr7	61968743	61969650	+	242	NA	Intergenic	NA	795238	NR_003952	643955	Hs.583308	NR_003952	ENSG00000185037	ZNF733P	ZNF733	zinc finger protein 733, pseudogene	pseudo	ZNF733P	0.0129838	0.0141091	0	0	0	0.0416356	0	0.0618956	0.042025	0	0	0	0.380305	0	0	0
EWS-WT1_rep1_testp-7_peak_1082	chr2	220223763	220224134	+	242	NA	Intergenic	NA	-26049	NM_001007089	389075	Hs.290551	NM_001007089	ENSG00000182698	RESP18	-	regulated endocrine specific protein 18	protein-coding
EWS-WT1_rep1_testp-7_peak_1754	chr8	43094676	43095307	+	241	NA	Intergenic	NA	-52594	NM_001002920	340441	Hs.531579	NM_001002920		POTEA	A26A1|CT104.3|POTE-8|POTE8	POTE ankyrin domain family member A	protein-coding	POTEA	0	0.0126096	0	0.190831	0.195814	0	0	0.0829764	0.0187794	0.219245	0	0.496122	0.0783315	0	0	0.248976
EWS-WT1_rep1_testp-7_peak_1137	chr20	36984411	36984973	+	241	NA	intron (NM_004139, intron 5 of 14)	NA	9878	NM_004139	3929	Hs.154078	NM_004139	ENSG00000129988	LBP	BPIFD2	lipopolysaccharide binding protein	protein-coding	LBP	0.0242126	0.0263111	0	0	0.0680974	0	0	0	0	0	0	0	0	0	0	0
EWS-WT1_rep1_testp-7_peak_758	chr17	47647469	47647608	+	241	NA	intron (NR_103773, intron 1 of 2)	NA	3888	NR_103773	100288866	Hs.720309	NR_103773	ENSG00000249906	LOC100288866	-	uncharacterized LOC100288866	ncRNA	LOC100288866	0	0	0	0	0	0	0	0	0.010184	0	0	0	0	0	0	0
EWS-WT1_rep1_testp-7_peak_268	chr10	42385514	42385705	+	240	NA	Intergenic	NA	477884	NR_024380	441666	Hs.255729	NR_024380	ENSG00000215146	LOC441666	-	zinc finger protein 91 pseudogene	pseudo	LOC441666	2.44061	2.45014	3.29548	3.54623	0	0.430508	0.00654244	0.0820504	1.9554	0.531157	0.65692	0.077676	1.36635	0.10682	0.263948	0.851844
EWS-WT1_rep1_testp-7_peak_624	chr16	6599124	6599542	+	240	NA	intron (NM_018723, intron 2 of 15)	NA	-224477	NM_001142334	54715	Hs.459842	NM_018723	ENSG00000078328	RBFOX1	2BP1|A2BP1|FOX-1|FOX1|HRNBP1	RNA binding protein, fox-1 homolog 1	protein-coding	RBFOX1	4.72418	4.91077	0.871207	8.4491	0	0.012893	1.29904	2.89895	0.208216	3.22218	2.9317	1.53276	4.22853	2.67887	2.10423	3.73822
EWS-WT1_rep1_testp-7_peak_901	chr19	47975092	47975385	+	240	NA	promoter-TSS (NM_015063)	NA	69	NM_015063	6543	Hs.172884	NM_015063	ENSG00000118160	SLC8A2	NCX2	solute carrier family 8 member A2	protein-coding	SLC8A2	58.5638	56.9704	2.49895	2.84047	1.61504	0.00479544	1.9739	2.0157	3.12199	1.63171	0	5.86616	1.07812	2.25896	3.67194	1.90592
EWS-WT1_rep1_testp-7_peak_284	chr10	42596877	42597190	+	239	NA	Intergenic	NA	266460	NR_024380	441666	Hs.255729	NR_024380	ENSG00000215146	LOC441666	-	zinc finger protein 91 pseudogene	pseudo	LOC441666	2.44061	2.45014	3.29548	3.54623	0	0.430508	0.00654244	0.0820504	1.9554	0.531157	0.65692	0.077676	1.36635	0.10682	0.263948	0.851844
EWS-WT1_rep1_testp-7_peak_783	chr17	78038742	78039139	+	239	NA	intron (NM_001330508, intron 9 of 10)	NA	28509	NM_017950	55036	Hs.202542	NM_017950	ENSG00000141519	CCDC40	CILD15|FAP172	coiled-coil domain containing 40	protein-coding	CCDC40	20.0752	20.4043	0.879143	2.84971	1.73488	0.334601	1.2205	1.74462	2.82352	2.12367	0.138103	2.1267	0.584204	0.956816	2.96332	1.51448
EWS-WT1_rep1_testp-7_peak_2015	chrY	13476404	13476698	+	238	NA	Intergenic	NA	1056838	NR_033667	352887	Hs.546221	NR_033667	ENSG00000206159	GYG2P1	GYG2P	glycogenin 2 pseudogene 1	pseudo	GYG2P1	0.278269	0.423341	0.175439	1.01331	0	0	0.343768	0.464292	0.180136	0	0	0	0	0	0	0
EWS-WT1_rep1_testp-7_peak_1239	chr22	18718014	18718198	+	238	NA	Intergenic	NA	-3321	NR_136561	642643		NR_136561	ENSG00000182824	LINC01662	-	long intergenic non-protein coding RNA 1662	ncRNA
EWS-WT1_rep1_testp-7_peak_1645	chr7	20017635	20017752	+	238	NA	intron (NR_110114, intron 3 of 5)	NA	162356	NR_110114	101927668	Hs.715900	NR_110114		LOC101927668	-	uncharacterized LOC101927668	ncRNA	LOC101927668	0	0	0	0.196601	0	0	0	0.0332444	0.0902873	0	0	0	0	0	0.0497413	0
EWS-WT1_rep1_testp-7_peak_195	chr1	225840797	225841049	+	238	NA	promoter-TSS (NM_001008493)	NA	-78	NM_001008493	55740	Hs.497893	NM_018212	ENSG00000154380	ENAH	ENA|MENA|NDPP1	enabled homolog (Drosophila)	protein-coding	ENAH	55.7318	56.6933	13.1401	7.33682	9.45883	7.32012	13.449	12.2134	9.19829	9.37369	2.52558	5.34615	14.2701	8.96397	18.4517	10.0122
EWS-WT1_rep1_testp-7_peak_388	chr11	85194989	85195294	+	237	NA	intron (NM_001142699, intron 3 of 27)	NA	143173	NM_001142699	1740	Hs.367656	NM_001364	ENSG00000150672	DLG2	PPP1R58|PSD-93|PSD93|chapsyn-110	discs large MAGUK scaffold protein 2	protein-coding	DLG2	0.0196208	0.0266517	0.171144	0.247765	0.0413872	0.660649	0.0163148	0	0.0357228	0.0463396	0.26979	0.0669939	0.00331122	0.280018	0.233979	0.221019
EWS-WT1_rep1_testp-7_peak_1801	chr8	101963364	101963739	+	237	NA	promoter-TSS (NM_001135702)	NA	9	NM_001135701	7534	Hs.492407	NM_003406	ENSG00000164924	YWHAZ	14-3-3-zeta|HEL-S-3|HEL-S-93|HEL4|KCIP-1|YWHAD	tyrosine 3-monooxygenase/tryptophan 5-monooxygenase activation protein zeta	protein-coding	YWHAZ	495.912	486.35	185.635	125.371	156.073	84.5847	166.443	122.478	129.487	117.029	205.604	86.5487	104.228	110.271	137.196	103.622
EWS-WT1_rep1_testp-7_peak_270	chr10	42387235	42387343	+	236	NA	Intergenic	NA	476204	NR_024380	441666	Hs.255729	NR_024380	ENSG00000215146	LOC441666	-	zinc finger protein 91 pseudogene	pseudo	LOC441666	2.44061	2.45014	3.29548	3.54623	0	0.430508	0.00654244	0.0820504	1.9554	0.531157	0.65692	0.077676	1.36635	0.10682	0.263948	0.851844
EWS-WT1_rep1_testp-7_peak_1803	chr8	102505484	102505780	+	236	NA	intron (NM_001330593, intron 1 of 15)	NA	964	NM_024915	79977	Hs.661088	NM_024915	ENSG00000083307	GRHL2	BOM|DFNA28|ECTDS|TFCP2L3	grainyhead like transcription factor 2	protein-coding	GRHL2	0.0833157	0.057181	0.00536825	10.5389	10.1622	12.9649	4.96715	11.0008	15.6409	6.9526	0.00730849	0.0208312	0.0473614	0.0333765	0.0312774	3.12993
EWS-WT1_rep1_testp-7_peak_404	chr12	7053090	7053964	+	236	NA	intron (NM_138425, intron 1 of 2)	NA	547	NM_001301837	113246	Hs.405913	NM_138425	ENSG00000111678	C12orf57	C10|GRCC10	chromosome 12 open reading frame 57	protein-coding	C12orf57	38.1033	35.9781	2.37362	1.78242	3.31925	2.07249	3.1643	2.03445	1.5348	3.18551	0.965939	4.63037	1.508	3.50434	2.51788	3.40646
EWS-WT1_rep1_testp-7_peak_1425	chr4	188987853	188987959	+	235	NA	Intergenic	NA	38835	NM_001303419	205860	Hs.276429	NM_173553	ENSG00000179046	TRIML2	SPRYD6	tripartite motif family like 2	protein-coding	TRIML2	0	0	0	0	0	0	0	0	0	0	0	0	0.0181139	0	0	0
EWS-WT1_rep1_testp-7_peak_213	chr1	230713198	230713636	+	235	NA	Intergenic	NA	-64785	NM_001145036	22796	Hs.211800	NM_007357	ENSG00000135775	COG2	LDLC	component of oligomeric golgi complex 2	protein-coding	COG2	16.4692	17.0457	5.46237	3.2303	3.26798	2.64968	4.10765	6.94251	3.96154	4.25666	2.83393	1.81237	3.98463	2.95262	2.88006	3.39065
EWS-WT1_rep1_testp-7_peak_1957	chrX	71996644	71997028	+	235	NA	Intergenic	NA	5648	NR_120499	100129407	Hs.512473	NM_001348070	ENSG00000275520	FAM236A	DMRTC1-AS1|LINC00684	family with sequence similarity 235 member A	protein-coding
EWS-WT1_rep1_testp-7_peak_1249	chr22	20228010	20228192	+	235	NA	TTS (NM_023004)	NA	8633	NR_031618	100302118		NR_031618	ENSG00000221039	MIR1286	MIRN1286|hsa-mir-1286|mir-1286	microRNA 1286	ncRNA
EWS-WT1_rep1_testp-7_peak_994	chr2	92290637	92290805	+	234	NA	Intergenic	NA	161562	NR_027714	440888	Hs.730239	NM_001032412		ACTR3BP2	FKSG73	ACTR3B pseudogene 2	pseudo	ACTR3BP2	0	0	0	0	0	0	0	0	0	0	0	0	0.0231365	0	0	0
EWS-WT1_rep1_testp-7_peak_1869	chr9	45740606	45740909	+	234	NA	Intergenic	NA	-376186	NR_103714	100289124	Hs.567050	NM_001024608		FAM27E2	FAM27E1	family with sequence similarity 27 member E2	ncRNA	FAM27E2	1.90328	1.91151	0.16081	4.53609	0.21879	0.0138589	0.620871	1.34041	0.140214	0.0349136	0.00626414	0.15898	0.164691	0.292922	0.420263	1.89195
EWS-WT1_rep1_testp-7_peak_802	chr18	18518877	18519126	+	234	NA	Intergenic	NA	172811	NM_005406	6093	Hs.306307	NM_005406	ENSG00000067900	ROCK1	P160ROCK|ROCK-I	Rho associated coiled-coil containing protein kinase 1	protein-coding	ROCK1	15.8618	16.7842	20.8075	27.0696	15.4813	7.68886	13.336	20.0107	20.3006	14.4829	10.703	6.32492	10.2136	13.2271	16.531	9.93985
EWS-WT1_rep1_testp-7_peak_803	chr18	18519289	18519407	+	234	NA	Intergenic	NA	172464	NM_005406	6093	Hs.306307	NM_005406	ENSG00000067900	ROCK1	P160ROCK|ROCK-I	Rho associated coiled-coil containing protein kinase 1	protein-coding	ROCK1	15.8618	16.7842	20.8075	27.0696	15.4813	7.68886	13.336	20.0107	20.3006	14.4829	10.703	6.32492	10.2136	13.2271	16.531	9.93985
EWS-WT1_rep1_testp-7_peak_823	chr18	77264723	77265870	+	234	NA	intron (NM_172387, intron 9 of 9)	NA	105022	NM_001278673	4772	Hs.534074	NM_006162	ENSG00000131196	NFATC1	NF-ATC|NF-ATc1.2|NFAT2|NFATc	nuclear factor of activated T-cells 1	protein-coding	NFATC1	3.31557	3.58531	0.471399	1.51884	3.44272	6.90618	4.24466	2.70032	2.18437	0.887084	0.216177	1.81479	0.793478	0.206466	0.617972	0.48702
EWS-WT1_rep1_testp-7_peak_1969	chrX	136520376	136520580	+	233	NA	Intergenic	NA	-127808	NM_001330661	7547	Hs.111227	NM_003413	ENSG00000156925	ZIC3	HTX|HTX1|VACTERLX|ZNF203	Zic family member 3	protein-coding	ZIC3	1.83365	1.58773	0	0	3.07788	12.5565	0.0110635	0	0.0188414	0	0	0.02074	0.102167	4.83289	1.34423	0
EWS-WT1_rep1_testp-7_peak_1756	chr8	43096863	43097082	+	233	NA	Intergenic	NA	-50613	NM_001002920	340441	Hs.531579	NM_001002920		POTEA	A26A1|CT104.3|POTE-8|POTE8	POTE ankyrin domain family member A	protein-coding	POTEA	0	0.0126096	0	0.190831	0.195814	0	0	0.0829764	0.0187794	0.219245	0	0.496122	0.0783315	0	0	0.248976
EWS-WT1_rep1_testp-7_peak_788	chr18	107399	107599	+	233	NA	Intergenic	NA	-1566	NR_033770	727758	Hs.585843	NR_033770	ENSG00000263006	ROCK1P1	-	Rho associated coiled-coil containing protein kinase 1 pseudogene 1	pseudo	ROCK1P1	1.96779	1.69964	1.1538	1.58355	2.09863	0.851449	0.683745	0.209773	1.22328	2.55495	0.0874761	1.27198	0.0453108	0.458333	0.601121	1.08355
EWS-WT1_rep1_testp-7_peak_843	chr19	4145055	4145511	+	233	NA	Intergenic	NA	-8315	NM_001271995	84699	Hs.247744	NM_032607	ENSG00000060566	CREB3L3	CREB-H|CREBH|HYST1481	cAMP responsive element binding protein 3 like 3	protein-coding	CREB3L3	0.175167	0.152279	0	0	0	0	0.008323	0	0.0283484	0	0	0	0	0	0	0
EWS-WT1_rep1_testp-7_peak_998	chr2	92308998	92309225	+	232	NA	Intergenic	NA	179952	NR_027714	440888	Hs.730239	NM_001032412		ACTR3BP2	FKSG73	ACTR3B pseudogene 2	pseudo	ACTR3BP2	0	0	0	0	0	0	0	0	0	0	0	0	0.0231365	0	0	0
EWS-WT1_rep1_testp-7_peak_772	chr17	70083490	70083601	+	232	NA	intron (NR_103738, intron 2 of 6)	NA	15071	NR_110827	101928205	Hs.620808	NR_110827	ENSG00000226101	LINC02097	-	long intergenic non-protein coding RNA 2097	ncRNA
EWS-WT1_rep1_testp-7_peak_378	chr11	69457590	69457855	+	232	NA	intron (NM_053056, intron 1 of 4)	NA	1849	NM_053056	595	Hs.523852	NM_053056	ENSG00000110092	CCND1	BCL1|D11S287E|PRAD1|U21B31	cyclin D1	protein-coding	CCND1	618.868	616.27	231.986	312.524	306.548	212.162	194.293	234.295	226.672	309.434	120.052	207.453	210.734	92.4605	155.518	121.497
EWS-WT1_rep1_testp-7_peak_317	chr10	135500665	135500873	+	231	NA	Intergenic	NA	-60470	NM_001080998	441581	Hs.690471	NM_001080998	ENSG00000225899	FRG2B	-	FSHD region gene 2 family member B	protein-coding	FRG2B	0.0733742	1.56e-37	0	0	0	0	0	0	0	0	0	0	0	0	0	0
EWS-WT1_rep1_testp-7_peak_871	chr19	27733142	27733397	+	231	NA	Intergenic	NA	-551106	NR_110691	101927151	Hs.567934	NR_110687	ENSG00000267575	LOC101927151	-	uncharacterized LOC101927151	ncRNA	LOC101927151	2.20622	2.3472	1.40981	0.750037	0.897897	0.597198	0.151693	0.489193	0.922627	0.430859	0.788646	0.230202	0.831256	0.360494	0.345641	0.799167
EWS-WT1_rep1_testp-7_peak_1829	chr8	126903179	126903286	+	231	NA	Intergenic	NA	60209	NR_038446	100130231	Hs.729642	NR_038446	ENSG00000245164	LINC00861	-	long intergenic non-protein coding RNA 861	ncRNA	LINC00861	0	0	0.097789	0.0296308	0	0.0134816	0.127845	0	0.0272153	0.178725	1.79028	0	0.0454076	0	0.00749676	0
EWS-WT1_rep1_testp-7_peak_1977	chrY	1376503	1376613	+	231	NA	intron (NM_001161530, intron 11 of 11)	NA	13747	NR_037461	100500894		NR_037461	ENSG00000265658	MIR3690	MIR3690-1|MIR3690-2|hsa-mir-3690-1|hsa-mir-3690-2|mir-3690-1|mir-3690-2	microRNA 3690	ncRNA
EWS-WT1_rep1_testp-7_peak_568	chr15	57616348	57616894	+	231	NA	intron (NR_120337, intron 4 of 4)	NA	5285	NR_120337	101928611	Hs.569495	NR_120337		LINC01413	-	long intergenic non-protein coding RNA 1413	ncRNA
EWS-WT1_rep1_testp-7_peak_1100	chr2	236506396	236506518	+	231	NA	intron (NM_001037131, intron 1 of 17)	NA	92062	NR_131900	100506749	Hs.684184	NR_131900	ENSG00000235529	AGAP1-IT1	-	AGAP1 intronic transcript 1	ncRNA	AGAP1-IT1	0.310789	0.375251	0	0.811276	0.194242	0	3.05186	1.15234	0.3912	0.217484	0	0	0.512835	0.101092	6.86587	2.42037
EWS-WT1_rep1_testp-7_peak_487	chr13	100633257	100633541	+	231	NA	promoter-TSS (NM_007129)	NA	-627	NM_007129	7546	Hs.653700	NM_007129	ENSG00000043355	ZIC2	HPE5	Zic family member 2	protein-coding	ZIC2	24.0238	23.6268	0.415162	3.2955	9.32098	10.9325	6.60646	6.95343	4.3906	6.61372	0.0192686	0.128149	5.24441	1.29964	1.7317	2.5467
EWS-WT1_rep1_testp-7_peak_1424	chr4	187742719	187742885	+	230	NA	Intergenic	NA	-97815	NM_005245	2195	Hs.481371	NM_005245	ENSG00000083857	FAT1	CDHF7|CDHR8|FAT|ME5|hFat1	FAT atypical cadherin 1	protein-coding	FAT1	13.8409	14.9746	51.6218	4.3273	6.34224	51.29	2.24478	4.66986	9.17397	13.5983	23.8177	15.5764	5.55852	33.8264	19.5256	1.93716
EWS-WT1_rep1_testp-7_peak_2032	chrY	28628404	28628507	+	230	NA	Intergenic	NA	753818	NR_002176	474148	Hs.511777	NR_002176	ENSG00000280961	TTTY3B	LNCRNA00122|NCRNA00122	testis-specific transcript, Y-linked 3B (non-protein coding)	ncRNA
EWS-WT1_rep1_testp-7_peak_1958	chrX	72065747	72066154	+	230	NA	intron (NM_001080851, intron 3 of 5).2	NA	1074	NM_033053	63947	Hs.558685	NM_033053	ENSG00000269502	DMRTC1	-	DMRT like family C1	protein-coding	DMRTC1	0.260561	0.300132	0.0637968	1.35896	0.117251	0.211673	1.35195	0.316743	0.708427	0.943587	0.0477701	0.0928349	0.576919	0.955011	0.701591	2.60896
EWS-WT1_rep1_testp-7_peak_1310	chr3	100150790	100150939	+	230	NA	intron (NM_001085451, intron 2 of 3)	NA	-30622	NM_014820	9868	Hs.227253	NM_014820	ENSG00000154174	TOMM70	TOMM70A|Tom70	translocase of outer mitochondrial membrane 70	protein-coding	TOMM70	26.3823	27.6478	8.75884	10.3348	8.80255	5.98611	8.28569	17.3405	15.9664	11.4875	8.09071	7.62683	15.2487	13.3544	11.3581	9.56029
EWS-WT1_rep1_testp-7_peak_1163	chr20	62309817	62310346	+	230	NA	intron (NM_001283010, intron 11 of 33)	NA	-17923	NM_003823	8771	Hs.434878	NM_003823	ENSG00000243509	TNFRSF6B	DCR3|DJ583P15.1.1|M68|M68E|TR6	TNF receptor superfamily member 6b	protein-coding	TNFRSF6B	0.339374	0.777838	0	4.011	0.111667	0.253848	0.281933	0.496905	0.160641	1.2503	3.85009	0.306351	0.134006	0.258891	1.2385	0.703734
EWS-WT1_rep1_testp-7_peak_1731	chr8	1780575	1781068	+	230	NA	intron (NM_001308153, intron 2 of 29)	NA	8679	NM_014629	9639	Hs.98594	NM_014629	ENSG00000104728	ARHGEF10	GEF10|SNCV	Rho guanine nucleotide exchange factor 10	protein-coding	ARHGEF10	11.4242	11.5869	2.76758	2.69344	1.90404	0.745192	2.69211	3.11689	2.21735	1.02153	8.67404	8.294	1.6648	3.36454	8.73439	1.24507
EWS-WT1_rep1_testp-7_peak_959	chr2	40427308	40427417	+	230	NA	intron (NM_021097, intron 1 of 9)	NA	230082	NM_001112801	6546	Hs.31961	NM_021097	ENSG00000183023	SLC8A1	NCX1	solute carrier family 8 member A1	protein-coding	SLC8A1	4.74086	4.85649	7.69654	0.530577	0.433777	0.0942069	0.0872422	0.140048	0.517041	0.323788	1.00376	1.19062	0.054536	0.268759	1.05427	0.283651
EWS-WT1_rep1_testp-7_peak_386	chr11	76749145	76749354	+	230	NA	intron (NM_138706, intron 1 of 4)	NA	3864	NM_138706	192134	Hs.352622	NM_138706	ENSG00000198488	B3GNT6	B3Gn-T6|BGnT-6|beta-1,3-Gn-T6|beta3Gn-T6	UDP-GlcNAc:betaGal beta-1,3-N-acetylglucosaminyltransferase 6	protein-coding	B3GNT6	91.3387	95.2574	2.69336	6.50322	3.60099	0.00963803	4.71266	14.8616	23.406	6.23239	0	6.56428	6.06228	6.07639	5.72159	3.09541
EWS-WT1_rep1_testp-7_peak_181	chr1	206640434	206640625	+	229	NA	Intergenic	NA	-3057	NM_001193322	9641	Hs.321045	NM_014002	ENSG00000263528	IKBKE	IKK-E|IKK-i|IKKE|IKKI	inhibitor of kappa light polypeptide gene enhancer in B-cells, kinase epsilon	protein-coding	IKBKE	24.9882	25.0035	3.05431	1.59715	2.19044	0.0846615	2.41479	4.34996	1.14294	0.509216	0.324518	0.815222	2.33466	1.11682	0.723826	0.67032
EWS-WT1_rep1_testp-7_peak_872	chr19	27734394	27734505	+	229	NA	Intergenic	NA	-549926	NR_110691	101927151	Hs.567934	NR_110687	ENSG00000267575	LOC101927151	-	uncharacterized LOC101927151	ncRNA	LOC101927151	2.20622	2.3472	1.40981	0.750037	0.897897	0.597198	0.151693	0.489193	0.922627	0.430859	0.788646	0.230202	0.831256	0.360494	0.345641	0.799167
EWS-WT1_rep1_testp-7_peak_1852	chr9	20565923	20566044	+	229	NA	intron (NM_001286691, intron 2 of 10)	NA	56003	NM_001286691	4300	Hs.317248	NM_004529	ENSG00000171843	MLLT3	AF9|YEATS3	MLLT3, super elongation complex subunit	protein-coding	MLLT3	0.0853246	0.0891536	0.0602632	0.350799	1.5506	1.94336	0.0467789	0.0156444	1.1578	0.0258354	0.265275	0.943186	0.0708896	0.639837	0.822194	0.192463
EWS-WT1_rep1_testp-7_peak_1603	chr6	133594005	133594105	+	229	NA	intron (NM_001301013, intron 1 of 19)	NA	31418	NM_001301012	2070	Hs.596680	NM_004100	ENSG00000112319	EYA4	CMD1J|DFNA10	EYA transcriptional coactivator and phosphatase 4	protein-coding	EYA4	0.00394517	0	0.898336	0.699775	0.0887656	0.0463876	0.00374907	0.00940361	0	0.136658	3.7874	1.30723	0.0213053	2.5709	0.0492449	0.19187
EWS-WT1_rep1_testp-7_peak_753	chr17	41381647	41381953	+	229	NA	promoter-TSS (NR_047479)	NA	-738	NR_047479	100874261	Hs.546898	NR_047479	ENSG00000236383	LINC00854	TMEM106A-AS1	long intergenic non-protein coding RNA 854	ncRNA	LINC00854	0.0712092	0	0.0581172	0.139412	0	0.177605	0	0	0	0.336358	0.0197806	0.02819	0.0320462	0.0555904	0	0
EWS-WT1_rep1_testp-7_peak_1122	chr20	24411851	24412731	+	228	NA	Intergenic	NA	-37544	NM_024893	79953	Hs.124638	NM_024893	ENSG00000101463	SYNDIG1	C20orf39|DSPC2|IFITMD5|TMEM90B	synapse differentiation inducing 1	protein-coding	SYNDIG1	0.0519351	0.112873	0.079475	1.05236	0.803364	0.0485749	0.0123384	0	1.05063	0.0102215	0.898056	2.62138	0	0.288875	0.405169	1.11433
EWS-WT1_rep1_testp-7_peak_1384	chr4	49515232	49515353	+	228	NA	Intergenic	NA	526633	NM_001286791	80157	Hs.479703	NM_025087	ENSG00000109182	CWH43	CWH43-C	cell wall biogenesis 43 C-terminal homolog	protein-coding	CWH43	0	0	0.332895	0	0	0.834486	0	0	0	0	0	0	0	0	0	0
EWS-WT1_rep1_testp-7_peak_1034	chr2	133025582	133026004	+	228	NA	Intergenic	NA	-10251	NR_027020	554226	Hs.380689	NR_027019	ENSG00000163046	ANKRD30BL	ANKRD30BP3|NCRNA00164	ankyrin repeat domain 30B like	pseudo	ANKRD30BL	0	0	0.142425	0.0869652	0	0.305238	0.090455	0	0.0342325	0.0166524	0	0	0	0	0.00942974	0.211798
EWS-WT1_rep1_testp-7_peak_1777	chr8	82754685	82754834	+	228	NA	promoter-TSS (NM_152837)	NA	-238	NM_152837	64089	Hs.492121	NM_022133	ENSG00000104497	SNX16	-	sorting nexin 16	protein-coding	SNX16	1.97713	2.14848	3.61442	2.77448	1.19423	1.92899	0.378292	1.04373	0.472441	1.07597	2.89165	4.71197	0.770332	2.00831	2.08814	0.9775
EWS-WT1_rep1_testp-7_peak_1635	chr7	1546006	1546513	+	227	NA	Intergenic	NA	-2241	NM_001080453	26173	Hs.532188	NM_001080453	ENSG00000164880	INTS1	INT1|NET28	integrator complex subunit 1	protein-coding	INTS1	22.5447	22.8516	2.5559	30.1013	1.60897	1.74666	2.5214	3.5148	3.42667	4.78329	1.33707	1.80398	1.61574	1.58236	2.20735	2.00816
EWS-WT1_rep1_testp-7_peak_1594	chr6	88446548	88446659	+	227	NA	Intergenic	NA	-34618	NM_018064	55122	Hs.485915	NM_018064	ENSG00000135334	AKIRIN2	C6orf166|FBI1|dJ486L4.2	akirin 2	protein-coding	AKIRIN2	84.2404	81.4305	6.27665	5.52071	8.21123	5.59456	1.70302	2.43283	8.73922	3.12065	2.90775	1.83235	4.10191	4.28046	8.90971	4.09132
EWS-WT1_rep1_testp-7_peak_1288	chr3	48528207	48528514	+	227	NA	intron (NM_001272065, intron 2 of 5)	NA	13123	NM_001272068	51246	Hs.414579	NM_016479	ENSG00000164054	SHISA5	SCOTIN	shisa family member 5	protein-coding	SHISA5	35.7494	34.1738	5.52394	3.94049	5.25377	4.19741	7.02572	6.90621	11.6029	5.0125	3.27238	9.17099	2.93048	5.78447	11.4593	3.85753
EWS-WT1_rep1_testp-7_peak_55	chr1	45510413	45510517	+	227	NA	intron (NM_020883, intron 5 of 13)	NA	32660	NM_000374	7389	Hs.78601	NM_000374	ENSG00000126088	UROD	PCT|UPD	uroporphyrinogen decarboxylase	protein-coding	UROD	11.7162	11.9457	4.90946	7.20467	4.68844	5.56424	3.75116	2.26787	5.47205	4.50661	3.09293	5.3417	2.35678	4.97222	9.50676	3.5093
EWS-WT1_rep1_testp-7_peak_1889	chr9	69710939	69711308	+	227	NA	intron (NR_135597, intron 4 of 4).2	NA	46661	NR_121570	101928381	Hs.708686	NR_121570		LOC101928381	-	uncharacterized LOC101928381	ncRNA	LOC101928381	0	0	0	0.117291	0	0.0970289	0.00862613	0.00540912	0.00734523	0	0	0	0.0122552	0.178044	0	0.0259687
EWS-WT1_rep1_testp-7_peak_1382	chr4	49323400	49323574	+	226	NA	Intergenic	NA	334828	NM_001286791	80157	Hs.479703	NM_025087	ENSG00000109182	CWH43	CWH43-C	cell wall biogenesis 43 C-terminal homolog	protein-coding	CWH43	0	0	0.332895	0	0	0.834486	0	0	0	0	0	0	0	0	0	0
EWS-WT1_rep1_testp-7_peak_878	chr19	36066495	36066711	+	226	NA	Intergenic	NA	-12043	NM_000704	495	Hs.36992	NM_000704	ENSG00000105675	ATP4A	ATP6A	ATPase H+/K+ transporting alpha subunit	protein-coding
EWS-WT1_rep1_testp-7_peak_1724	chr7	157940973	157941084	+	226	NA	intron (NM_130843, intron 6 of 21)	NA	293751	NR_038966	100506585	Hs.661265	NR_038966	ENSG00000233038	LOC100506585	-	uncharacterized LOC100506585	ncRNA	LOC100506585	0.0693213	0.156453	0.0391683	0.732865	0.149973	0.256495	0.0506735	0.216073	0.138077	0.00839591	0.0444373	0.082328	0	0.0218548	0.00950868	0.259337
EWS-WT1_rep1_testp-7_peak_666	chr16	46407665	46407771	+	225	NA	Intergenic	NA	195291	NR_026556	124149	Hs.97414	NM_001004299		ANKRD26P1	-	ankyrin repeat domain 26 pseudogene 1	pseudo	ANKRD26P1	0.00374479	0	0	0	0	0	0	0.013389	0.0121209	0	0	0.00444742	0	0	0	0
EWS-WT1_rep1_testp-7_peak_216	chr1	232861019	232861151	+	225	NA	Intergenic	NA	17376	NR_110683	101927683	Hs.520568	NR_110683	ENSG00000236497	LINC01744	-	long intergenic non-protein coding RNA 1744	ncRNA
EWS-WT1_rep1_testp-7_peak_789	chr18	107923	108611	+	225	NA	promoter-TSS (NR_033770)	NA	-798	NR_033770	727758	Hs.585843	NR_033770	ENSG00000263006	ROCK1P1	-	Rho associated coiled-coil containing protein kinase 1 pseudogene 1	pseudo	ROCK1P1	1.96779	1.69964	1.1538	1.58355	2.09863	0.851449	0.683745	0.209773	1.22328	2.55495	0.0874761	1.27198	0.0453108	0.458333	0.601121	1.08355
EWS-WT1_rep1_testp-7_peak_1664	chr7	61970246	61970549	+	224	NA	Intergenic	NA	794037	NR_003952	643955	Hs.583308	NR_003952	ENSG00000185037	ZNF733P	ZNF733	zinc finger protein 733, pseudogene	pseudo	ZNF733P	0.0129838	0.0141091	0	0	0	0.0416356	0	0.0618956	0.042025	0	0	0	0.380305	0	0	0
EWS-WT1_rep1_testp-7_peak_1523	chr5	175457612	175458285	+	224	NA	Intergenic	NA	31110	NR_103794	100996385	Hs.382347	NR_103794	ENSG00000248469	LOC100996385	-	uncharacterized LOC100996385	ncRNA	LOC100996385	0.0147931	0.0482257	0	1.32065	0.249632	0	0.57637	0.546538	0	0.139751	0.0369833	0	0.539244	0.0346454	0	0.0634809
EWS-WT1_rep1_testp-7_peak_423	chr12	67643353	67643466	+	224	NA	Intergenic	NA	-19652	NM_018448	55832	Hs.546407	NM_018448	ENSG00000111530	CAND1	TIP120|TIP120A	cullin associated and neddylation dissociated 1	protein-coding	CAND1	20.7398	22.1417	32.5187	13.8971	20.9544	15.3654	14.6605	17.9602	14.1309	17.249	8.62904	12.1621	14.1488	14.6469	17.4927	10.3625
EWS-WT1_rep1_testp-7_peak_2017	chrY	13478978	13479219	+	224	NA	Intergenic	NA	1054291	NR_033667	352887	Hs.546221	NR_033667	ENSG00000206159	GYG2P1	GYG2P	glycogenin 2 pseudogene 1	pseudo	GYG2P1	0.278269	0.423341	0.175439	1.01331	0	0	0.343768	0.464292	0.180136	0	0	0	0	0	0	0
EWS-WT1_rep1_testp-7_peak_1204	chr21	24576733	24576867	+	224	NA	Intergenic	NA	125194	NR_106746	102466967		NR_106746	ENSG00000275469	MIR6130	hsa-mir-6130	microRNA 6130	ncRNA
EWS-WT1_rep1_testp-7_peak_66	chr1	91852787	91853151	+	224	NA	intron (NM_001017975, intron 4 of 38)	NA	17457	NM_001017975	164045	Hs.454818	NM_001017975	ENSG00000162669	HFM1	MER3|POF9|SEC63D1|Si-11|Si-11-6|helicase	HFM1, ATP dependent DNA helicase homolog	protein-coding	HFM1	0.395253	0.485094	0.00569268	0.0382358	0.130781	1.31718	0	0.00554186	0.0225764	0.256253	0.255756	0.0165676	0.00627796	2.6273	0.713103	0.13303
EWS-WT1_rep1_testp-7_peak_841	chr19	3046734	3047223	+	224	NA	intron (NM_001144761, intron 1 of 19)	NA	655	NM_001144761	7089	Hs.332173	NM_003260	ENSG00000065717	TLE2	ESG|ESG2|GRG2	transducin like enhancer of split 2	protein-coding	TLE2	116.4	114.509	3.6775	4.13954	2.79434	5.91581	4.18975	5.84652	9.14513	4.31421	0.0452797	2.74713	3.31153	4.83561	2.18693	3.98599
EWS-WT1_rep1_testp-7_peak_1546	chr6	15245913	15246203	+	223	NA	promoter-TSS (NM_004973)	NA	-148	NM_004973	3720	Hs.269059	NM_004973	ENSG00000008083	JARID2	JMJ	jumonji and AT-rich interaction domain containing 2	protein-coding	JARID2	18.2074	18.7017	3.89377	1.7314	7.45972	2.27444	2.60127	4.34533	4.32839	4.36811	4.84859	8.62081	6.20436	2.64739	1.94654	3.69888
EWS-WT1_rep1_testp-7_peak_280	chr10	42400217	42400500	+	222	NA	Intergenic	NA	463135	NR_024380	441666	Hs.255729	NR_024380	ENSG00000215146	LOC441666	-	zinc finger protein 91 pseudogene	pseudo	LOC441666	2.44061	2.45014	3.29548	3.54623	0	0.430508	0.00654244	0.0820504	1.9554	0.531157	0.65692	0.077676	1.36635	0.10682	0.263948	0.851844
EWS-WT1_rep1_testp-7_peak_1296	chr3	53839645	53840338	+	222	NA	intron (NM_001128840, intron 45 of 47)	NA	40429	NM_018397	55349	Hs.126688	NM_018397	ENSG00000016391	CHDH	-	choline dehydrogenase	protein-coding	CHDH	8.4825	8.61258	0.24238	0	0.17401	0.357127	0	0.0294948	0	0.0389665	0.139211	0	0.0167062	0.076073	0.0220655	0.0265503
EWS-WT1_rep1_testp-7_peak_1755	chr8	43096552	43096756	+	221	NA	Intergenic	NA	-50931	NM_001002920	340441	Hs.531579	NM_001002920		POTEA	A26A1|CT104.3|POTE-8|POTE8	POTE ankyrin domain family member A	protein-coding	POTEA	0	0.0126096	0	0.190831	0.195814	0	0	0.0829764	0.0187794	0.219245	0	0.496122	0.0783315	0	0	0.248976
EWS-WT1_rep1_testp-7_peak_1352	chr4	3701936	3702184	+	221	NA	Intergenic	NA	-22478	NR_034136	100133461	Hs.554274	NR_034136	ENSG00000250632	LOC100133461	-	uncharacterized LOC100133461	ncRNA	LOC100133461	0	0.0482413	0	0.13037	0	0	0	0	0	0	0	0	0	0	0	0
EWS-WT1_rep1_testp-7_peak_733	chr17	22258496	22258666	+	221	NA	Intergenic	NA	236144	NM_001190452	100462977	Hs.740185	NM_001190452	ENSG00000256618	MTRNR2L1	HN1	MT-RNR2-like 1	protein-coding	MTRNR2L1	0.0884734	0.0480707	18.489	8.92038	12.4559	14.3184	10.0355	10.1224	13.2211	13.3591	22.709	24.2164	20.313	10.608	25.5343	8.50918
EWS-WT1_rep1_testp-7_peak_246	chr10	91359	91593	+	221	NA	Intergenic	NA	3702	NM_177987	347688	Hs.532659	NM_177987	ENSG00000261456	TUBB8	OOMD|OOMD2|bA631M21.2	tubulin beta 8 class VIII	protein-coding	TUBB8	5.57049	5.26488	9.00215	7.98991	4.30764	0.162962	40.8143	32.9043	7.10086	7.18569	0	2.56715	4.45795	11.1225	2.50956	1.70999
EWS-WT1_rep1_testp-7_peak_721	chr17	22247810	22248080	+	221	NA	Intergenic	NA	225508	NM_001190452	100462977	Hs.740185	NM_001190452	ENSG00000256618	MTRNR2L1	HN1	MT-RNR2-like 1	protein-coding	MTRNR2L1	0.0884734	0.0480707	18.489	8.92038	12.4559	14.3184	10.0355	10.1224	13.2211	13.3591	22.709	24.2164	20.313	10.608	25.5343	8.50918
EWS-WT1_rep1_testp-7_peak_963	chr2	45166475	45166639	+	221	NA	TTS (NR_103785)	NA	2089	NR_103785	100506108	Hs.503113	NR_103785	ENSG00000236502	SIX3-AS1	SIX3OS	SIX3 antisense RNA 1	ncRNA	SIX3-AS1	7.74771	8.65368	4.94656	0.0691215	2.5376	0	0.037279	0.0233763	4.57105	0	0	3.42433	0.185369	2.13607	1.17171	0
EWS-WT1_rep1_testp-7_peak_1866	chr9	45352217	45352348	+	220	NA	Intergenic	NA	-346992	NR_121606	102723709	Hs.743015	NR_121606		LOC102723709	-	uncharacterized LOC102723709	ncRNA	LOC102723709	0.208449	0.113257	0	0	0	0	0	0	0	0	0	0	0	0	0.0929258	0
EWS-WT1_rep1_testp-7_peak_1035	chr2	133026147	133026278	+	220	NA	Intergenic	NA	-10670	NR_027020	554226	Hs.380689	NR_027019	ENSG00000163046	ANKRD30BL	ANKRD30BP3|NCRNA00164	ankyrin repeat domain 30B like	pseudo	ANKRD30BL	0	0	0.142425	0.0869652	0	0.305238	0.090455	0	0.0342325	0.0166524	0	0	0	0	0.00942974	0.211798
EWS-WT1_rep1_testp-7_peak_391	chr11	115017947	115018529	+	220	NA	Intergenic	NA	-186058	NR_135108	105369509	Hs.736064	NR_135108		LOC105369509	-	uncharacterized LOC105369509	ncRNA	LOC105369509	0	0	0.221464	0	0	0.338395	0.945505	0.323395	0.146383	0.142416	0	0.0537112	0.183175	0.47663	0.403228	0
EWS-WT1_rep1_testp-7_peak_627	chr16	8754662	8754764	+	220	NA	Intergenic	NA	-13731	NM_020686	18	Hs.336768	NM_000663	ENSG00000183044	ABAT	GABA-AT|GABAT|NPD009	4-aminobutyrate aminotransferase	protein-coding	ABAT	3.14359	3.38243	7.33242	0.526878	1.17449	3.39745	1.20523	1.0092	1.26405	0.572281	0.493007	1.19396	1.03885	1.08216	28.9359	0.586279
EWS-WT1_rep1_testp-7_peak_518	chr14	35024583	35025574	+	220	NA	Intergenic	NA	-16135	NM_018453	55837	Hs.433269	NM_018453	ENSG00000129518	EAPP	BM036|C14orf11	E2F associated phosphoprotein	protein-coding	EAPP	15.6831	15.5266	9.80803	5.19506	6.98463	5.3819	11.2989	12.5079	5.31295	6.69557	9.35554	8.56543	7.831	9.17251	8.23509	5.98546
EWS-WT1_rep1_testp-7_peak_1728	chr7	158405294	158405523	+	220	NA	Intergenic	NA	21100	NR_049893	100847032		NR_049893	ENSG00000265598	MIR5707	-	microRNA 5707	ncRNA
EWS-WT1_rep1_testp-7_peak_38	chr1	28841830	28842650	+	220	NA	intron (NM_001048199, intron 3 of 11)	NA	-2505	NM_001048194	1104	Hs.469723	NM_001269	ENSG00000180198	RCC1	CHC1|RCC1-I|SNHG3-RCC1	regulator of chromosome condensation 1	protein-coding	RCC1	25.611	25.3932	1.12208	0.756334	1.40609	0.898762	0.0431905	0.460435	0.723283	0.453218	0.631253	0.279436	0.357959	0.589896	0.445749	0.0759248
EWS-WT1_rep1_testp-7_peak_683	chr16	85686697	85687079	+	220	NA	intron (NM_014615, intron 3 of 15)	NA	35700	NM_016095	51659	Hs.433180	NM_016095	ENSG00000131153	GINS2	HSPC037|PSF2|Pfs2	GINS complex subunit 2	protein-coding	GINS2	68.3994	66.7893	37.3482	6.18577	14.3186	2.40941	5.17041	17.1604	5.84924	3.79381	0.340058	0.230776	8.0015	3.33351	4.45256	0.500315
EWS-WT1_rep1_testp-7_peak_64	chr1	86563115	86563343	+	220	NA	intron (NM_152890, intron 5 of 59)	NA	58892	NM_152890	255631	Hs.659516	NM_152890	ENSG00000171502	COL24A1	-	collagen type XXIV alpha 1 chain	protein-coding	COL24A1	6.52957	6.54349	7.2854	1.90612	0.833386	0.16591	0.660393	0.281677	2.75742	6.75393	0.158744	0.653558	2.90516	0.0784851	0.26105	1.2312
EWS-WT1_rep1_testp-7_peak_890	chr19	45754181	45754629	+	220	NA	promoter-TSS (NM_001199867)	NA	-111	NM_001199867	57787	Hs.34314	NM_031417	ENSG00000007047	MARK4	MARK4L|MARK4S|MARKL1|MARKL1L|PAR-1D	microtubule affinity regulating kinase 4	protein-coding	MARK4	8.08202	8.11709	1.67042	1.33567	1.03319	0.836771	0.523649	0.573328	0.495435	1.19125	0.685164	0.753114	0.519584	0.645264	0.908521	0.462919
EWS-WT1_rep1_testp-7_peak_1068	chr2	178129428	178129884	+	220	NA	promoter-TSS (NM_001313904)	NA	203	NM_001313902	4780	Hs.744006	NM_006164	ENSG00000116044	NFE2L2	HEBP1|NRF2	nuclear factor, erythroid 2 like 2	protein-coding	NFE2L2	61.1107	61.8234	60.5296	41.0182	34.7628	2.24989	69.3107	42.7907	36.3736	20.6	11.6441	48.8249	37.4091	65.6635	71.9734	26.7125
EWS-WT1_rep1_testp-7_peak_1458	chr5	29235778	29235889	+	219	NA	Intergenic	NA	92223	NR_130777	101929660	Hs.171348	NR_130777		LINC02109	-	long intergenic non-protein coding RNA 2109	ncRNA
EWS-WT1_rep1_testp-7_peak_1222	chr21	46921598	46921848	+	219	NA	intron (NM_130444, intron 31 of 41)	NA	23543	NR_106873	102465489		NR_106873	ENSG00000275167	MIR6815	hsa-mir-6815	microRNA 6815	ncRNA
EWS-WT1_rep1_testp-7_peak_1246	chr22	18883673	18883803	+	219	NA	Intergenic	NA	-1794	NR_136571	100996432	Hs.631668	NR_136571		LINC01663	-	long intergenic non-protein coding RNA 1663	ncRNA
EWS-WT1_rep1_testp-7_peak_840	chr19	3041992	3042402	+	219	NA	intron (NM_001144761, intron 2 of 19)	NA	5436	NM_001144761	7089	Hs.332173	NM_003260	ENSG00000065717	TLE2	ESG|ESG2|GRG2	transducin like enhancer of split 2	protein-coding	TLE2	116.4	114.509	3.6775	4.13954	2.79434	5.91581	4.18975	5.84652	9.14513	4.31421	0.0452797	2.74713	3.31153	4.83561	2.18693	3.98599
EWS-WT1_rep1_testp-7_peak_617	chr16	3019059	3019439	+	219	NA	promoter-TSS (NM_001284511)	NA	3	NM_001284512	124222	Hs.351474	NM_152341	ENSG00000162073	PAQR4	-	progestin and adipoQ receptor family member 4	protein-coding	PAQR4	44.4374	43.7384	3.5397	3.20611	3.33211	0.315464	0.263194	1.36947	6.16286	1.26836	0.975904	1.32368	2.98395	0.519122	2.61655	0.878603
EWS-WT1_rep1_testp-7_peak_316	chr10	135500189	135500289	+	218	NA	Intergenic	NA	-59940	NM_001080998	441581	Hs.690471	NM_001080998	ENSG00000225899	FRG2B	-	FSHD region gene 2 family member B	protein-coding	FRG2B	0.0733742	1.56e-37	0	0	0	0	0	0	0	0	0	0	0	0	0	0
EWS-WT1_rep1_testp-7_peak_1002	chr2	92313273	92313374	+	218	NA	Intergenic	NA	184164	NR_027714	440888	Hs.730239	NM_001032412		ACTR3BP2	FKSG73	ACTR3B pseudogene 2	pseudo	ACTR3BP2	0	0	0	0	0	0	0	0	0	0	0	0	0.0231365	0	0	0
EWS-WT1_rep1_testp-7_peak_796	chr18	1916689	1916791	+	218	NA	Intergenic	NA	-557110	NR_023926	56651	Hs.541165	NM_031416		LINC00470	C18orf2	long intergenic non-protein coding RNA 470	ncRNA	LINC00470	0	0	0.350726	0	0	0.0109369	0.719513	0.487762	0	0	0	0.0243031	0	0	0	0
EWS-WT1_rep1_testp-7_peak_341	chr11	2217807	2218180	+	218	NA	Intergenic	NA	23700	NR_039834	100616126		NR_039834	ENSG00000265258	MIR4686	-	microRNA 4686	ncRNA
EWS-WT1_rep1_testp-7_peak_1978	chrY	1423663	1424031	+	218	NA	intron (NM_001267713, intron 4 of 9).2	NA	18338	NM_002183	3563	Hs.632790	NM_002183	ENSG00000185291	IL3RA	CD123|IL3R|IL3RAY|IL3RX|IL3RY|hIL-3Ra	interleukin 3 receptor subunit alpha	protein-coding	IL3RA	1.93089	1.69754	1.28862	0.700924	0.188562	0.0931648	0.159281	0.2477	4.30758	0.221682	0.0167614	2.69131	0.760338	0.0745837	0.113576	0.0383608
EWS-WT1_rep1_testp-7_peak_1788	chr8	94417865	94417971	+	218	NA	intron (NR_033858, intron 7 of 10)	NA	-238839	NM_001242668	389676	Hs.386711	NM_001242668		C8orf87	-	chromosome 8 open reading frame 87	protein-coding	C8orf87	0	0	0	0	0	0	0	0	0	0.0613987	0	0	0	0	0	0
EWS-WT1_rep1_testp-7_peak_125	chr1	149858505	149858898	+	218	NA	promoter-TSS (NM_003528)	NA	176	NM_003517	8338	Hs.408067	NM_003517	ENSG00000184260	HIST2H2AC	H2A|H2A-GL101|H2A/q|H2AFQ	histone cluster 2 H2A family member c	protein-coding	HIST2H2AC	6.05611	7.49866	12.2609	5.22479	17.2697	1.44187	2.96946	51.0163	3.87097	8.43384	5.07115	3.0931	6.50293	1.09093	7.1768	1.12581
EWS-WT1_rep1_testp-7_peak_1353	chr4	3702616	3702892	+	217	NA	Intergenic	NA	-23172	NR_034136	100133461	Hs.554274	NR_034136	ENSG00000250632	LOC100133461	-	uncharacterized LOC100133461	ncRNA	LOC100133461	0	0.0482413	0	0.13037	0	0	0	0	0	0	0	0	0	0	0	0
EWS-WT1_rep1_testp-7_peak_1169	chr21	9695926	9696200	+	217	NA	Intergenic	NA	-129769	NR_128711	103504731		NR_128711	ENSG00000264462	MIR3648-2	hsa-mir-3648-2	microRNA 3648-2	ncRNA
EWS-WT1_rep1_testp-7_peak_416	chr12	50973401	50973530	+	217	NA	intron (NM_173602, intron 1 of 37)	NA	74697	NM_173602	57609	Hs.505516	NM_020849	ENSG00000066084	DIP2B	-	disco interacting protein 2 homolog B	protein-coding	DIP2B	9.97683	10.7586	9.00256	7.33703	4.41021	3.57729	5.88807	5.35563	6.79144	4.55682	2.01714	4.34955	5.88584	4.79852	4.45702	4.40323
EWS-WT1_rep1_testp-7_peak_1876	chr9	67778958	67779233	+	217	NA	promoter-TSS (NR_121606).2	NA	-28	NR_121606	102723709	Hs.743015	NR_121606		LOC102723709	-	uncharacterized LOC102723709	ncRNA	LOC102723709	0.208449	0.113257	0	0	0	0	0	0	0	0	0	0	0	0	0.0929258	0
EWS-WT1_rep1_testp-7_peak_1982	chrY	2017150	2017419	+	216	NA	Intergenic	NA	333258	NM_001171039	438	Hs.522572	NM_004043	ENSG00000196433	ASMT	ASMTY|HIOMT|HIOMTY	acetylserotonin O-methyltransferase	protein-coding	ASMT	0.0080794	0.0351214	0	0.0189812	0	0	0.0076778	0	0.0392263	0.0127211	0	0	0	0	0.0144071	0.0577845
EWS-WT1_rep1_testp-7_peak_560	chr15	36380957	36381064	+	216	NA	Intergenic	NA	161953	NR_039735	100616293		NR_039735	ENSG00000265098	MIR4510	mir-4510	microRNA 4510	ncRNA
EWS-WT1_rep1_testp-7_peak_811	chr18	47287580	47287718	+	215	NA	Intergenic	NA	52602	NM_006111	10449	Hs.200136	NM_006111	ENSG00000167315	ACAA2	DSAEC	acetyl-CoA acyltransferase 2	protein-coding	ACAA2	31.4419	30.5338	28.0706	20.8484	15.6719	3.35833	2.06179	3.19332	28.3011	7.6349	3.42838	8.67355	7.65111	4.5537	12.9068	4.64673
EWS-WT1_rep1_testp-7_peak_1607	chr6	157731868	157731969	+	215	NA	intron (NM_018452, intron 3 of 3)	NA	13373	NM_018452	729515	Hs.157212	NM_018452	ENSG00000215712	TMEM242	BM033|C6orf35	transmembrane protein 242	protein-coding	TMEM242	2.4627	2.22356	1.69587	1.7389	2.87746	1.81946	0.580769	0.7931	1.97079	4.0486	1.84856	1.95702	1.05124	1.73612	1.47324	1.50232
EWS-WT1_rep1_testp-7_peak_2026	chrY	13487688	13487889	+	214	NA	Intergenic	NA	1045601	NR_033667	352887	Hs.546221	NR_033667	ENSG00000206159	GYG2P1	GYG2P	glycogenin 2 pseudogene 1	pseudo	GYG2P1	0.278269	0.423341	0.175439	1.01331	0	0	0.343768	0.464292	0.180136	0	0	0	0	0	0	0
EWS-WT1_rep1_testp-7_peak_1032	chr2	133022657	133022810	+	214	NA	Intergenic	NA	-7191	NR_027020	554226	Hs.380689	NR_027019	ENSG00000163046	ANKRD30BL	ANKRD30BP3|NCRNA00164	ankyrin repeat domain 30B like	pseudo	ANKRD30BL	0	0	0.142425	0.0869652	0	0.305238	0.090455	0	0.0342325	0.0166524	0	0	0	0	0.00942974	0.211798
EWS-WT1_rep1_testp-7_peak_1027	chr2	133016706	133017219	+	214	NA	Intergenic	NA	-1420	NR_027020	554226	Hs.380689	NR_027019	ENSG00000163046	ANKRD30BL	ANKRD30BP3|NCRNA00164	ankyrin repeat domain 30B like	pseudo	ANKRD30BL	0	0	0.142425	0.0869652	0	0.305238	0.090455	0	0.0342325	0.0166524	0	0	0	0	0.00942974	0.211798
EWS-WT1_rep1_testp-7_peak_500	chr13	113816553	113816659	+	214	NA	intron (NM_001256134, intron 4 of 8)	NA	3638	NM_001256134	8858	Hs.1011	NM_003891	ENSG00000126231	PROZ	PZ	protein Z, vitamin K dependent plasma glycoprotein	protein-coding	PROZ	0.26542	0.272401	0	0.623561	0.82943	0.0157617	1.09298	0.966546	0.0477274	0.441123	0	0	2.09032	0.673412	0.0262941	0.210923
EWS-WT1_rep1_testp-7_peak_535	chr14	81122579	81122721	+	214	NA	intron (NM_152446, intron 18 of 23)	NA	283234	NM_152446	145508	Hs.162889	NM_152446	ENSG00000100629	CEP128	C14orf145|C14orf61|LEDP/132	centrosomal protein 128	protein-coding	CEP128	4.29572	4.37173	1.26592	1.3718	1.12858	0.648894	1.9751	2.05396	1.91493	1.54713	2.48657	0.476568	2.43791	0.662669	1.62834	0.51512
EWS-WT1_rep1_testp-7_peak_1062	chr2	162138619	162139028	+	213	NA	Intergenic	NA	-25963	NM_005805	10213	Hs.740477	NM_005805	ENSG00000115233	PSMD14	PAD1|POH1|RPN11	proteasome 26S subunit, non-ATPase 14	protein-coding	PSMD14	25.9341	25.3085	22.3159	8.07874	7.66197	5.83831	6.52292	5.92056	11.6273	6.64436	7.089	9.627	8.3837	6.91974	10.3111	7.90831
EWS-WT1_rep1_testp-7_peak_2018	chrY	13480215	13480439	+	213	NA	Intergenic	NA	1053062	NR_033667	352887	Hs.546221	NR_033667	ENSG00000206159	GYG2P1	GYG2P	glycogenin 2 pseudogene 1	pseudo	GYG2P1	0.278269	0.423341	0.175439	1.01331	0	0	0.343768	0.464292	0.180136	0	0	0	0	0	0	0
EWS-WT1_rep1_testp-7_peak_537	chr14	88237550	88237803	+	213	NA	Intergenic	NA	221939	NM_001201401	2581	Hs.513439	NM_000153	ENSG00000054983	GALC	-	galactosylceramidase	protein-coding	GALC	7.2156	6.83617	4.15736	1.48701	3.3436	3.90058	1.8777	1.40373	4.60511	8.61402	3.49961	1.18313	2.5116	3.10006	2.7775	1.55883
EWS-WT1_rep1_testp-7_peak_2010	chrY	13470421	13470611	+	212	NA	Intergenic	NA	1062873	NR_033667	352887	Hs.546221	NR_033667	ENSG00000206159	GYG2P1	GYG2P	glycogenin 2 pseudogene 1	pseudo	GYG2P1	0.278269	0.423341	0.175439	1.01331	0	0	0.343768	0.464292	0.180136	0	0	0	0	0	0	0
EWS-WT1_rep1_testp-7_peak_917	chr19	56073038	56073140	+	212	NA	Intergenic	NA	-16180	NM_001199824	100130827	Hs.712129	NM_001199824	ENSG00000231274	SBK3	SGK110	SH3 domain binding kinase family member 3	protein-coding	SBK3	0.0722753	0.137444	0	0	0.609818	0.019314	0	0	0	0	0	0	0	0.042317	0	0
EWS-WT1_rep1_testp-7_peak_1861	chr9	44866618	44866730	+	212	NA	Intergenic	NA	-123562	NR_027421	100132948	Hs.645763	NM_001024942	ENSG00000154537	FAM27C	FAM27A|FAM27A1|FAM27A3|bA7G23.5	family with sequence similarity 27 member C	ncRNA	FAM27C	7.89e-08	0.219931	2.74449	0.11494	0	0	0.154976	1.36051	1.29324	0	6.77e-12	0.0200069	0.00535882	0.00053653	1.01135	0.74648
EWS-WT1_rep1_testp-7_peak_149	chr1	172842495	172842656	+	212	NA	Intergenic	NA	177528	NM_005092	8995	Hs.248197	NM_005092	ENSG00000120337	TNFSF18	AITRL|GITRL|TL6|TNLG2A|hGITRL	tumor necrosis factor superfamily member 18	protein-coding	TNFSF18	0	0	0	0	1.89671	0	0	0.0365333	0.0496097	0.0482653	0	0	0	0	0	0
EWS-WT1_rep1_testp-7_peak_490	chr13	105321447	105321607	+	212	NA	Intergenic	NA	-796689	NM_001161814	267012	Hs.381382	NM_172370	ENSG00000182346	DAOA	LG72|SG72	D-amino acid oxidase activator	protein-coding
EWS-WT1_rep1_testp-7_peak_307	chr10	121051034	121051140	+	212	NA	intron (NM_005308, intron 1 of 15)	NA	83890	NM_005308	2869	Hs.524625	NM_005308	ENSG00000198873	GRK5	GPRK5	G protein-coupled receptor kinase 5	protein-coding	GRK5	43.313	44.2226	2.42518	3.61161	1.51262	4.37875	11.8403	7.6917	2.98838	5.29258	5.13183	4.05599	6.01463	12.832	12.2438	8.85994
EWS-WT1_rep1_testp-7_peak_1677	chr7	82667266	82667417	+	212	NA	intron (NM_014510, intron 3 of 19)	NA	124856	NM_033026	27445	Hs.12376	NM_014510	ENSG00000186472	PCLO	ACZ|PCH3	piccolo presynaptic cytomatrix protein	protein-coding	PCLO	0.336184	0.369789	0.673349	0.59779	0.109875	3.78926	5.97546	11.6285	0.0931737	4.11484	2.17699	1.326	6.02809	2.17545	2.34383	6.07209
EWS-WT1_rep1_testp-7_peak_900	chr19	47948890	47949624	+	212	NA	intron (NM_015063, intron 4 of 9)	NA	-23767	NM_001346148	56917	Hs.380923	NM_020160	ENSG00000105419	MEIS3	MRG2	Meis homeobox 3	protein-coding	MEIS3	131.968	130.52	8.41079	3.34504	2.62002	0.294625	2.5049	1.18593	13.1007	4.33362	0.467556	4.4003	4.87359	21.9655	11.0607	3.10419
EWS-WT1_rep1_testp-7_peak_401	chr12	6936898	6937058	+	212	NA	promoter-TSS (NM_014262)	NA	-560	NM_014262	10536	Hs.631655	NM_014262	ENSG00000110811	P3H3	GRCB|HSU47926|LEPREL2	prolyl 3-hydroxylase 3	protein-coding	P3H3	56.1172	55.533	6.36869	5.78822	1.73836	1.08279	3.6955	3.45806	8.26631	2.89252	0.114462	2.46726	1.72689	1.15101	2.41864	2.24714
EWS-WT1_rep1_testp-7_peak_1341	chr3	197316793	197316901	+	211	NA	Intergenic	NA	-16653	NM_203315	622	Hs.274539	NM_004051	ENSG00000161267	BDH1	BDH|SDR9C1	3-hydroxybutyrate dehydrogenase 1	protein-coding	BDH1	0.0745872	0.0945603	0.10653	0.0876152	0.0699249	0.378705	0.324865	0.066669	0.362128	0	0.709623	0.0959638	0.36923	0.625945	0.0498761	0.462326
EWS-WT1_rep1_testp-7_peak_282	chr10	42527968	42528098	+	211	NA	Intergenic	NA	335460	NR_024380	441666	Hs.255729	NR_024380	ENSG00000215146	LOC441666	-	zinc finger protein 91 pseudogene	pseudo	LOC441666	2.44061	2.45014	3.29548	3.54623	0	0.430508	0.00654244	0.0820504	1.9554	0.531157	0.65692	0.077676	1.36635	0.10682	0.263948	0.851844
EWS-WT1_rep1_testp-7_peak_1033	chr2	133023112	133023358	+	211	NA	Intergenic	NA	-7693	NR_027020	554226	Hs.380689	NR_027019	ENSG00000163046	ANKRD30BL	ANKRD30BP3|NCRNA00164	ankyrin repeat domain 30B like	pseudo	ANKRD30BL	0	0	0.142425	0.0869652	0	0.305238	0.090455	0	0.0342325	0.0166524	0	0	0	0	0.00942974	0.211798
EWS-WT1_rep1_testp-7_peak_1753	chr8	43093811	43093914	+	211	NA	Intergenic	NA	-53723	NM_001002920	340441	Hs.531579	NM_001002920		POTEA	A26A1|CT104.3|POTE-8|POTE8	POTE ankyrin domain family member A	protein-coding	POTEA	0	0.0126096	0	0.190831	0.195814	0	0	0.0829764	0.0187794	0.219245	0	0.496122	0.0783315	0	0	0.248976
EWS-WT1_rep1_testp-7_peak_678	chr16	78608864	78608989	+	211	NA	intron (NM_001291997, intron 7 of 7)	NA	475616	NM_130791	51741	Hs.461453	NM_016373	ENSG00000186153	WWOX	D16S432E|EIEE28|FOR|FRA16D|HHCMA56|PRO0128|SCAR12|SDR41C1|WOX1	WW domain containing oxidoreductase	protein-coding	WWOX	3.85698	3.86624	2.29344	0.952364	1.59394	0.673107	0.306685	0.844291	2.22929	0.966698	2.54511	0.486111	1.11584	0.728171	0.638645	2.02668
EWS-WT1_rep1_testp-7_peak_1817	chr8	114704014	114704262	+	210	NA	Intergenic	NA	-254896	NM_198123	114788	Hs.91381	NM_052900	ENSG00000164796	CSMD3	-	CUB and Sushi multiple domains 3	protein-coding	CSMD3	0.511716	0.479561	17.3796	4.66549	12.0351	0.361594	9.44373	9.64077	11.3522	3.9555	0.0357748	15.2203	8.01674	34.456	19.3982	8.72948
EWS-WT1_rep1_testp-7_peak_728	chr17	22254675	22254837	+	210	NA	Intergenic	NA	232319	NM_001190452	100462977	Hs.740185	NM_001190452	ENSG00000256618	MTRNR2L1	HN1	MT-RNR2-like 1	protein-coding	MTRNR2L1	0.0884734	0.0480707	18.489	8.92038	12.4559	14.3184	10.0355	10.1224	13.2211	13.3591	22.709	24.2164	20.313	10.608	25.5343	8.50918
EWS-WT1_rep1_testp-7_peak_1139	chr20	37740154	37740480	+	210	NA	Intergenic	NA	113074	NR_027124	339568	Hs.434319	NR_027124	ENSG00000230324	LINC01734	-	long intergenic non-protein coding RNA 1734	ncRNA
EWS-WT1_rep1_testp-7_peak_1465	chr5	39963795	39963930	+	210	NA	Intergenic	NA	-88531	NR_104633	102467077	Hs.148993	NR_104633		LINC00603	-	long intergenic non-protein coding RNA 603	ncRNA
EWS-WT1_rep1_testp-7_peak_105	chr1	148007721	148007826	+	210	NA	intron (NM_001037501, intron 16 of 19)	NA	13627	NR_104086	101954277		NR_104086	ENSG00000275538	RNVU1-19	RNU1-126|RNU1-147|RNVU1-13|vU1.13|vU1.19	RNA, variant U1 small nuclear 19	snRNA	RNVU1-19	0	0.074378	0	0	0	0	0	0	0.11077	0	0	0	0	0	0	0
EWS-WT1_rep1_testp-7_peak_266	chr10	42384466	42384589	+	209	NA	Intergenic	NA	478966	NR_024380	441666	Hs.255729	NR_024380	ENSG00000215146	LOC441666	-	zinc finger protein 91 pseudogene	pseudo	LOC441666	2.44061	2.45014	3.29548	3.54623	0	0.430508	0.00654244	0.0820504	1.9554	0.531157	0.65692	0.077676	1.36635	0.10682	0.263948	0.851844
EWS-WT1_rep1_testp-7_peak_1333	chr3	189968316	189968418	+	209	NA	Intergenic	NA	71868	NM_021101	9076	Hs.439060	NM_021101	ENSG00000163347	CLDN1	CLD1|ILVASC|SEMP1	claudin 1	protein-coding	CLDN1	0.0730657	0.129925	0.105712	2.05207	1.79341	0.766809	0.14518	0.174157	0.0537487	2.7401	1.18457	1.53828	0.493225	0.381129	0.0414559	0.313543
EWS-WT1_rep1_testp-7_peak_243	chr1	248376734	248376841	+	209	NA	Intergenic	NA	10417	NM_001004689	127062	Hs.553581	NM_001004689	ENSG00000228198	OR2M3	OR1-54|OR2M3P|OR2M6|OST003	olfactory receptor family 2 subfamily M member 3	protein-coding	OR2M3	0	0	0.0149471	0.0860523	0.137355	0	0.0696153	0	0	0.0384477	0	0.0580012	0.263741	0	0	0
EWS-WT1_rep1_testp-7_peak_800	chr18	18517112	18517338	+	209	NA	Intergenic	NA	174587	NM_005406	6093	Hs.306307	NM_005406	ENSG00000067900	ROCK1	P160ROCK|ROCK-I	Rho associated coiled-coil containing protein kinase 1	protein-coding	ROCK1	15.8618	16.7842	20.8075	27.0696	15.4813	7.68886	13.336	20.0107	20.3006	14.4829	10.703	6.32492	10.2136	13.2271	16.531	9.93985
EWS-WT1_rep1_testp-7_peak_1836	chr8	143425058	143425281	+	209	NA	intron (NM_001291931, intron 2 of 10)	NA	59441	NM_145003	203062	Hs.370931	NM_145003	ENSG00000171045	TSNARE1	-	t-SNARE domain containing 1	protein-coding	TSNARE1	2.25204	2.26946	0.273697	1.51166	0.0306722	0.30309	0.487092	0.552387	0.123547	0.446451	0.631633	0.019428	0.368093	0.360769	0.850807	1.00618
EWS-WT1_rep1_testp-7_peak_1435	chr5	209267	209813	+	209	NA	intron (NM_145265, intron 2 of 2)	NA	8757	NM_145265	133957	Hs.294145	NM_145265	ENSG00000164366	CCDC127	-	coiled-coil domain containing 127	protein-coding	CCDC127	27.7413	27.969	5.49551	4.57125	6.81214	1.93314	13.2886	15.5301	6.0366	10.7799	2.44906	4.08161	7.97896	12.6782	4.8064	4.06516
EWS-WT1_rep1_testp-7_peak_1001	chr2	92312963	92313081	+	208	NA	Intergenic	NA	183863	NR_027714	440888	Hs.730239	NM_001032412		ACTR3BP2	FKSG73	ACTR3B pseudogene 2	pseudo	ACTR3BP2	0	0	0	0	0	0	0	0	0	0	0	0	0.0231365	0	0	0
EWS-WT1_rep1_testp-7_peak_1373	chr4	49293775	49293887	+	208	NA	Intergenic	NA	305172	NM_001286791	80157	Hs.479703	NM_025087	ENSG00000109182	CWH43	CWH43-C	cell wall biogenesis 43 C-terminal homolog	protein-coding	CWH43	0	0	0.332895	0	0	0.834486	0	0	0	0	0	0	0	0	0	0
EWS-WT1_rep1_testp-7_peak_1990	chrY	10022198	10022330	+	208	NA	Intergenic	NA	273857	NR_003593	100101121	Hs.522846	NR_003593	ENSG00000237069	TTTY23B	TTTY23	testis-specific transcript, Y-linked 23B (non-protein coding)	ncRNA
EWS-WT1_rep1_testp-7_peak_1305	chr3	81341318	81341421	+	208	NA	Intergenic	NA	298350	NR_132411	728290	Hs.563132	NR_132411	ENSG00000243694	LINC02027	-	long intergenic non-protein coding RNA 2027	ncRNA
EWS-WT1_rep1_testp-7_peak_376	chr11	68892051	68892230	+	208	NA	Intergenic	NA	41496	NR_036122	100422846		NR_036122	ENSG00000265539	MIR3164	-	microRNA 3164	ncRNA
EWS-WT1_rep1_testp-7_peak_300	chr10	102858567	102858726	+	208	NA	intron (NR_130722, intron 2 of 2)	NA	32257	NR_130722	100038246	Hs.368784	NM_001085398	ENSG00000236311	TLX1NB	APT-B7|TD1|TDI	TLX1 neighbor	ncRNA	TLX1NB	0	0	0	0	0	0	0.0215667	0	0	0	0	0	0	0	0	0
EWS-WT1_rep1_testp-7_peak_732	chr17	22258136	22258390	+	207	NA	Intergenic	NA	235826	NM_001190452	100462977	Hs.740185	NM_001190452	ENSG00000256618	MTRNR2L1	HN1	MT-RNR2-like 1	protein-coding	MTRNR2L1	0.0884734	0.0480707	18.489	8.92038	12.4559	14.3184	10.0355	10.1224	13.2211	13.3591	22.709	24.2164	20.313	10.608	25.5343	8.50918
EWS-WT1_rep1_testp-7_peak_1376	chr4	49305829	49306045	+	206	NA	Intergenic	NA	317278	NM_001286791	80157	Hs.479703	NM_025087	ENSG00000109182	CWH43	CWH43-C	cell wall biogenesis 43 C-terminal homolog	protein-coding	CWH43	0	0	0.332895	0	0	0.834486	0	0	0	0	0	0	0	0	0	0
EWS-WT1_rep1_testp-7_peak_1745	chr8	26055946	26056119	+	206	NA	Intergenic	NA	-92975	NM_002717	5520	Hs.146339	NM_002717	ENSG00000221914	PPP2R2A	B55A|B55ALPHA|PR52A|PR55A	protein phosphatase 2 regulatory subunit Balpha	protein-coding	PPP2R2A	40.0531	38.2368	29.1972	42.4541	32.703	8.31871	15.8949	30.062	30.6439	25.696	3.94369	21.2039	26.8938	40.613	46.3125	29.6479
EWS-WT1_rep1_testp-7_peak_1037	chr2	133027428	133027531	+	206	NA	Intergenic	NA	-11937	NR_027020	554226	Hs.380689	NR_027019	ENSG00000163046	ANKRD30BL	ANKRD30BP3|NCRNA00164	ankyrin repeat domain 30B like	pseudo	ANKRD30BL	0	0	0.142425	0.0869652	0	0.305238	0.090455	0	0.0342325	0.0166524	0	0	0	0	0.00942974	0.211798
EWS-WT1_rep1_testp-7_peak_452	chr12	127650875	127650976	+	206	NA	Intergenic	NA	-105983	NR_104646	101927592	Hs.385663	NR_104646	ENSG00000249345	LOC101927592	-	uncharacterized LOC101927592	ncRNA
EWS-WT1_rep1_testp-7_peak_1615	chr6	167836828	167837010	+	206	NA	Intergenic	NA	-38921	NM_004610	6953	Hs.351	NM_004610	ENSG00000203690	TCP10	TCP10A	t-complex 10	protein-coding
EWS-WT1_rep1_testp-7_peak_1079	chr2	214508026	214508128	+	206	NA	intron (NR_047660, intron 9 of 14)	NA	-114714	NR_039640	100616375		NR_039640	ENSG00000265734	MIR4438	-	microRNA 4438	ncRNA
EWS-WT1_rep1_testp-7_peak_1943	chrX	1473679	1474303	+	206	NA	intron (NM_002183, intron 6 of 11).2	NA	18482	NM_001267713	3563	Hs.632790	NM_002183	ENSG00000185291	IL3RA	CD123|IL3R|IL3RAY|IL3RX|IL3RY|hIL-3Ra	interleukin 3 receptor subunit alpha	protein-coding	IL3RA	1.93089	1.69754	1.28862	0.700924	0.188562	0.0931648	0.159281	0.2477	4.30758	0.221682	0.0167614	2.69131	0.760338	0.0745837	0.113576	0.0383608
EWS-WT1_rep1_testp-7_peak_1359	chr4	8212894	8213239	+	206	NA	intron (NM_018986, intron 3 of 17)	NA	12095	NR_134639	54436	Hs.479116	NM_018986	ENSG00000125089	SH3TC1	-	SH3 domain and tetratricopeptide repeats 1	protein-coding	SH3TC1	1.5676	1.69784	0.399018	1.02098	0.843934	0.116133	0.20649	0.246633	1.18893	0.146625	1.0606	1.78799	0.33527	0.396815	0.175284	0.229412
EWS-WT1_rep1_testp-7_peak_762	chr17	55682478	55682753	+	206	NA	intron (NR_110807, intron 2 of 2)	NA	3158	NR_110807	101927539	Hs.680439	NR_110807	ENSG00000263499	LOC101927539	-	uncharacterized LOC101927539	ncRNA	LOC101927539	0.0326862	0.0177595	0	0.0959885	0	1.06563	0.0155307	0.136342	0.29094	0	0.122575	0.213505	0.0661937	0.41146	0.072857	0.116887
EWS-WT1_rep1_testp-7_peak_207	chr1	229546946	229547311	+	205	NA	Intergenic	NA	22715	NM_001100	58	Hs.1288	NM_001100	ENSG00000143632	ACTA1	ACTA|ASMA|CFTD|CFTD1|CFTDM|MPFD|NEM1|NEM2|NEM3|SHPM	actin, alpha 1, skeletal muscle	protein-coding	ACTA1	0.537887	0.285933	0.0752563	0.0180525	0.0864453	0	0	2.47261	0.0248714	0.0483947	0	0	0	0	4.80947	0.0659486
EWS-WT1_rep1_testp-7_peak_1543	chr6	11605115	11605261	+	205	NA	Intergenic	NA	66728	NM_001100829	100113407	Hs.146317	NM_001100829	ENSG00000205269	TMEM170B	-	transmembrane protein 170B	protein-coding	TMEM170B	0.0899404	0.103659	0.023356	0.845201	0.0613224	1.58774	0.538718	1.09463	0.0705728	0.656564	0.826736	0.171553	0.537224	2.96172	2.08738	1.49314
EWS-WT1_rep1_testp-7_peak_726	chr17	22253008	22253364	+	205	NA	Intergenic	NA	230749	NM_001190452	100462977	Hs.740185	NM_001190452	ENSG00000256618	MTRNR2L1	HN1	MT-RNR2-like 1	protein-coding	MTRNR2L1	0.0884734	0.0480707	18.489	8.92038	12.4559	14.3184	10.0355	10.1224	13.2211	13.3591	22.709	24.2164	20.313	10.608	25.5343	8.50918
EWS-WT1_rep1_testp-7_peak_1161	chr20	62118230	62118460	+	205	NA	Intergenic	NA	12323	NM_001958	1917	Hs.433839	NM_001958	ENSG00000101210	EEF1A2	EEF1AL|EF-1-alpha-2|EF1A|EIEE33|HS1|MRD38|STN|STNL	eukaryotic translation elongation factor 1 alpha 2	protein-coding	EEF1A2	47.024	45.6122	0.881139	0.912574	0.642633	0.024424	0.477699	0.7761	0.0369787	0.611601	0	0	0.046273	0.494995	0.825081	1.20931
EWS-WT1_rep1_testp-7_peak_540	chr14	95591899	95592200	+	205	NA	intron (NM_001195573, intron 6 of 24)	NA	7791	NM_001195573	23405	Hs.87889	NM_030621	ENSG00000100697	DICER1	DCR1|Dicer|Dicer1e|HERNA|K12H4.8-LIKE|MNG1|RMSE2	dicer 1, ribonuclease III	protein-coding	DICER1	29.3562	31.5203	31.0743	10.7115	17.0371	17.9911	7.329	9.48477	17.7296	21.3504	4.54151	14.05	8.54536	9.55729	14.8159	13.365
EWS-WT1_rep1_testp-7_peak_679	chr16	81268762	81268869	+	204	NA	Intergenic	NA	-3481	NM_017429	53630	Hs.212172	NM_017429	ENSG00000135697	BCO1	BCDO|BCDO1|BCMO|BCMO1|BCO	beta-carotene oxygenase 1	protein-coding	BCO1	0	0	0	0	0	0.030296	0	0.0225191	0.152897	0	0	0	0	0	0	0
EWS-WT1_rep1_testp-7_peak_232	chr1	244438266	244439162	+	204	NA	Intergenic	NA	-77223	NM_001012970	200159	Hs.442703	NM_001012970	ENSG00000173728	C1orf100	-	chromosome 1 open reading frame 100	protein-coding	C1orf100	0	0	0	0	0	0	0	0	0	0	0	0	0	0	0	0.0571402
EWS-WT1_rep1_testp-7_peak_202	chr1	228094004	228094430	+	204	NA	Intergenic	NA	35167	NR_049806	100847072		NR_049806	ENSG00000264483	MIR5008	-	microRNA 5008	ncRNA
EWS-WT1_rep1_testp-7_peak_1884	chr9	68439529	68439630	+	204	NA	intron (NR_033907, intron 4 of 8)	NA	15789	NR_033907	642236	Hs.650100	NR_033907		FRG1JP	-	FSHD region gene 1 family member J, pseudogene	pseudo	FRG1JP	0.182838	0.240589	2.13156	0.0641118	1.64692	0.0177111	0.0159931	0	0	0.0255415	0.33141	1.30059	0.0495906	0.0592328	0	0.0686056
EWS-WT1_rep1_testp-7_peak_234	chr1	244998190	244998704	+	204	NA	promoter-TSS (NM_001312874)	NA	-161	NM_001312871	116228	Hs.411490	NM_198076	ENSG00000203667	COX20	FAM36A	COX20, cytochrome c oxidase assembly factor	protein-coding	COX20	24.7799	23.8977	10.7626	12.3103	10.3603	14.4469	45.0197	39.8883	16.1046	5.66576	13.7218	5.19516	24.0374	16.2709	12.5747	27.2732
EWS-WT1_rep1_testp-7_peak_1061	chr2	162137722	162137825	+	203	NA	Intergenic	NA	-26619	NR_110593	101929512	Hs.666488	NR_110593		LOC101929512	-	uncharacterized LOC101929512	ncRNA	LOC101929512	0	0	0	0.093848	0.224698	0	0	0	0.129296	0.0628962	0.0332893	0.237209	0	0	0.0712323	0
EWS-WT1_rep1_testp-7_peak_1737	chr8	7889117	7889254	+	202	NA	Intergenic	NA	-34142	NR_003668	641517	Hs.616079	NM_001037380	ENSG00000206034	DEFB109P1B	DEF109P1B|DEFB109	defensin beta 109 pseudogene 1B	pseudo	DEFB109P1B	0	0	0	0	0	0.092839	0	0	0	0	0	0	0	0	0	0.0621183
EWS-WT1_rep1_testp-7_peak_2014	chrY	13475653	13475884	+	202	NA	Intergenic	NA	1057621	NR_033667	352887	Hs.546221	NR_033667	ENSG00000206159	GYG2P1	GYG2P	glycogenin 2 pseudogene 1	pseudo	GYG2P1	0.278269	0.423341	0.175439	1.01331	0	0	0.343768	0.464292	0.180136	0	0	0	0	0	0	0
EWS-WT1_rep1_testp-7_peak_1595	chr6	88539596	88540054	+	202	NA	intron (NR_110869, intron 2 of 4)	NA	45247	NR_110869	101928911	Hs.571178	NR_110869		LOC101928911	-	uncharacterized LOC101928911	ncRNA
EWS-WT1_rep1_testp-7_peak_1089	chr2	230045492	230045619	+	202	NA	intron (NM_001100818, intron 1 of 2)	NA	51253	NM_001330156	55022	Hs.745038	NM_017933	ENSG00000153823	PID1	HMFN2073|NYGGF4|P-CLI1|PCLI1	phosphotyrosine interaction domain containing 1	protein-coding	PID1	0.0162504	0.00882942	0.188994	0.563121	0	0.668756	0.123541	0.00968352	0	0.0511728	0.0338555	0.00964974	0.0109697	0.0142719	0.0144888	0
EWS-WT1_rep1_testp-7_peak_312	chr10	134588540	134588686	+	202	NA	intron (NM_005539, intron 12 of 15)	NA	10924	NM_177400	84504	Hs.134013	NM_177400	ENSG00000148826	NKX6-2	GTX|NKX6.2|NKX6B	NK6 homeobox 2	protein-coding	NKX6-2	0.0225018	0	0	0	0	1.56341	0	0	0	0	0	0	0	0	0	0
EWS-WT1_rep1_testp-7_peak_1300	chr3	69328846	69328952	+	202	NA	intron (NM_015123, intron 5 of 22)	NA	106556	NM_015123	23150	Hs.371681	NM_015123	ENSG00000114541	FRMD4B	6030440G05Rik|GRSP1	FERM domain containing 4B	protein-coding	FRMD4B	2.45949	2.68416	0.959014	1.45905	1.86577	2.42907	2.00526	1.33733	4.4315	1.38898	4.21683	0.10896	0.447818	3.10318	1.3906	0.35837
EWS-WT1_rep1_testp-7_peak_692	chr17	852048	852215	+	202	NA	intron (NM_022463, intron 1 of 7)	NA	30867	NM_022463	64359	Hs.527989	NM_022463	ENSG00000167693	NXN	NRX|TRG-4	nucleoredoxin	protein-coding	NXN	59.4876	59.107	8.4995	7.74115	7.8105	12.345	5.12451	2.7931	8.0851	6.09614	9.41625	5.3573	2.59873	4.82628	8.72509	2.4696
EWS-WT1_rep1_testp-7_peak_611	chr16	1202620	1202967	+	202	NA	promoter-TSS (NM_021098)	NA	-448	NM_001005407	8912	Hs.459642	NM_021098	ENSG00000196557	CACNA1H	CACNA1HB|Cav3.2|ECA6|EIG6|HALD4	calcium voltage-gated channel subunit alpha1 H	protein-coding	CACNA1H	10.583	10.9949	0.485891	1.20885	0.207306	0.209094	0.498402	0.364899	0.0321163	0.888279	0.0708755	0.343425	1.26306	0.109552	1.2613	0.665053
EWS-WT1_rep1_testp-7_peak_1639	chr7	5352438	5352816	+	201	NA	exon (NM_001080495, exon 27 of 30)	NA	30066	NM_153247	222962	Hs.4302	NM_153247	ENSG00000164638	SLC29A4	ENT4|PMAT	solute carrier family 29 member 4	protein-coding	SLC29A4	200.731	197.924	3.17506	18.9314	7.495	7.78267	1.95963	3.42177	4.03041	4.84529	1.09718	3.31564	3.04106	1.52315	5.09856	1.79251
EWS-WT1_rep1_testp-7_peak_1879	chr9	68379624	68379747	+	201	NA	Intergenic	NA	-35623	NR_039689	100616194		NR_039689	ENSG00000266017	MIR4477B	-	microRNA 4477b	ncRNA
EWS-WT1_rep1_testp-7_peak_1244	chr22	18880413	18880661	+	201	NA	intron (NR_136571, intron 1 of 11)	NA	1407	NR_136571	100996432	Hs.631668	NR_136571		LINC01663	-	long intergenic non-protein coding RNA 1663	ncRNA
EWS-WT1_rep1_testp-7_peak_1693	chr7	123332672	123332932	+	200	NA	exon (NM_003941, exon 9 of 11)	NA	36941	NM_207163	442721	Hs.592260	NM_207163	ENSG00000170807	LMOD2	C-LMOD|CLMOD	leiomodin 2	protein-coding	LMOD2	2.82749	3.00298	0.0653108	0.43867	0	0.148266	0.740177	1.51322	0.120873	1.94876	0	0.0253435	1.03717	0.95581	0.875206	4.63971
EWS-WT1_rep1_testp-7_peak_2025	chrY	13485909	13486064	+	200	NA	Intergenic	NA	1047403	NR_033667	352887	Hs.546221	NR_033667	ENSG00000206159	GYG2P1	GYG2P	glycogenin 2 pseudogene 1	pseudo	GYG2P1	0.278269	0.423341	0.175439	1.01331	0	0	0.343768	0.464292	0.180136	0	0	0	0	0	0	0
EWS-WT1_rep1_testp-7_peak_653	chr16	33957108	33957268	+	200	NA	Intergenic	NA	5315	NR_038368	649159	Hs.532675	NM_001040069	ENSG00000256642	LINC00273	NCRNA00273|TOP	long intergenic non-protein coding RNA 273	ncRNA	LINC00273	0	0	0	0	0	0	0	0	0	0	0	0	0	0.00924592	0	0
EWS-WT1_rep1_testp-7_peak_1868	chr9	45729138	45729246	+	200	NA	Intergenic	NA	-387751	NR_103714	100289124	Hs.567050	NM_001024608		FAM27E2	FAM27E1	family with sequence similarity 27 member E2	ncRNA	FAM27E2	1.90328	1.91151	0.16081	4.53609	0.21879	0.0138589	0.620871	1.34041	0.140214	0.0349136	0.00626414	0.15898	0.164691	0.292922	0.420263	1.89195
EWS-WT1_rep1_testp-7_peak_1528	chr5	177239462	177240197	+	200	NA	Intergenic	NA	-32324	NM_173663	285596	Hs.368516	NM_173663	ENSG00000170074	FAM153A	NY-REN-7	family with sequence similarity 153 member A	protein-coding	FAM153A	1.62e-32	0	0	1.3e-19	0.179733	0	2.77338	1.60325	9.22e-26	0.010062	0.362309	8.08e-25	1.16e-17	0.0106511	9.57e-41	0.028641
EWS-WT1_rep1_testp-7_peak_1070	chr2	185297792	185298124	+	200	NA	Intergenic	NA	54256	NR_039638	100616305		NR_039638	ENSG00000266808	MIR548AE1	-	microRNA 548ae-1	ncRNA
EWS-WT1_rep1_testp-7_peak_1457	chr5	28501467	28501571	+	200	NA	Intergenic	NA	-213747	NR_134265	105374698	Hs.124461	NR_134265	ENSG00000249785	LINC02103	-	long intergenic non-protein coding RNA 2103	ncRNA
EWS-WT1_rep1_testp-7_peak_1599	chr6	105822512	105822614	+	200	NA	intron (NM_002726, intron 4 of 14)	NA	28436	NM_002726	5550	Hs.436564	NM_002726	ENSG00000085377	PREP	PE|PEP	prolyl endopeptidase	protein-coding	PREP	18.1144	17.9149	3.11895	2.82797	2.54184	1.54902	1.16981	1.92207	2.88744	1.58247	2.11013	1.7118	2.41931	1.15867	1.88251	1.73855
EWS-WT1_rep1_testp-7_peak_486	chr13	95677389	95677626	+	200	NA	intron (NM_005845, intron 30 of 30)	NA	65212	NR_047487	100861544	Hs.48706	NR_047487	ENSG00000260962	LINC00557	-	long intergenic non-protein coding RNA 557	ncRNA	LINC00557	0	0	0	0	0	0	0	0.0854633	0	0	0.0298797	0	0	0	0	0.0256438
EWS-WT1_rep1_testp-7_peak_1729	chr7	158598643	158598928	+	200	NA	intron (NM_020728, intron 1 of 21)	NA	23534	NM_020728	57488	Hs.490795	NM_020728	ENSG00000117868	ESYT2	CHR2SYT|E-Syt2|FAM62B	extended synaptotagmin 2	protein-coding	ESYT2	91.2593	95.2328	72.9967	115.876	109.988	14.2153	127.852	82.7146	113.86	61.3202	25.6453	108.821	47.2326	118.142	94.7643	41.3546
EWS-WT1_rep1_testp-7_peak_596	chr15	100816165	100816752	+	200	NA	intron (NM_139057, intron 4 of 21)	NA	65752	NM_139057	170691	Hs.513200	NM_139057	ENSG00000140470	ADAMTS17	-	ADAM metallopeptidase with thrombospondin type 1 motif 17	protein-coding	ADAMTS17	1.08552	1.29325	7.78806	9.54437	1.78514	1.34922	9.19153	4.21207	25.8254	4.63914	0.51091	4.02178	2.10337	2.37758	10.3247	6.18518
EWS-WT1_rep1_testp-7_peak_704	chr17	7787918	7788290	+	200	NA	promoter-TSS (NM_001005271)	NA	-19	NM_001005271	1107	Hs.25601	NM_005852	ENSG00000170004	CHD3	Mi-2a|Mi2-ALPHA|ZFH	chromodomain helicase DNA binding protein 3	protein-coding	CHD3	64.0456	65.0927	16.9518	16.3715	9.44765	4.86704	10.3134	10.0697	20.9544	8.9639	1.98267	8.86342	11.2606	19.3712	17.3495	6.60797
EWS-WT1_rep1_testp-7_peak_1225	chr21	47400696	47401064	+	200	NA	promoter-TSS (NM_001848)	NA	-783	NM_001848	1291	Hs.474053	NM_001848	ENSG00000142156	COL6A1	BTHLM1|OPLL|UCHMD1	collagen type VI alpha 1 chain	protein-coding	COL6A1	109.828	111.208	21.3469	77.9025	21.7657	17.9891	13.244	5.29074	6.37644	68.052	42.3814	12.2204	1.94898	13.298	27.9098	12.4207
EWS-WT1_rep1_testp-7_peak_1476	chr5	73414812	73414916	+	199	NA	Intergenic	NA	189286	NR_105009	102503429	Hs.519391	NR_105009	ENSG00000248942	LINC01335	-	long intergenic non-protein coding RNA 1335	ncRNA	LINC01335	0	0	0	0.06924	0	0	0	0	0	0.0928083	0	0	0.23874	0	0.105109	0
EWS-WT1_rep1_testp-7_peak_1252	chr22	20689234	20689543	+	199	NA	intron (NR_136572, intron 3 of 5)	NA	-32560	NR_136569	729461	Hs.629498	NM_201401	ENSG00000274044	LINC01660	-	long intergenic non-protein coding RNA 1660	ncRNA
EWS-WT1_rep1_testp-7_peak_1023	chr2	133011911	133012150	+	199	NA	intron (NR_027020, intron 1 of 4)	NA	2623	NR_031608	100313824		NR_031608	ENSG00000221288	MIR663B	MIRN663B|mir-663b	microRNA 663b	ncRNA
EWS-WT1_rep1_testp-7_peak_935	chr2	1838742	1838923	+	199	NA	intron (NM_001329845, intron 21 of 24)	NA	-90513	NM_012293	7837	Hs.332197	NM_012293	ENSG00000130508	PXDN	COPOA|D2S448|D2S448E|MG50|PRG2|PXN|VPO	peroxidasin	protein-coding	PXDN	24.8912	25.466	22.3286	27.5164	21.8821	13.2371	5.173	8.90947	6.06277	20.078	23.6556	8.50067	6.05663	0.717415	15.1126	4.39611
EWS-WT1_rep1_testp-7_peak_76	chr1	121484423	121485418	+	198	NA	Intergenic	NA	224010	NR_003955	647121	Hs.697682	NR_003955	ENSG00000231752	EMBP1	-	embigin pseudogene 1	pseudo	EMBP1	1.84388	1.88016	0.557277	0.464195	2.67525	0.0607811	0	0.178096	0	0.299574	0.0538245	0.0131244	0.133892	0.0228908	0	0.0160961
EWS-WT1_rep1_testp-7_peak_1421	chr4	153032889	153033063	+	198	NA	Intergenic	NA	11006	NR_121627	100996286	Hs.322462	NR_121627	ENSG00000245954	LOC100996286	-	uncharacterized LOC100996286	ncRNA	LOC100996286	0	0.0150736	0	0	0	0	0	0.0165317	0.0448979	0	0	0	0	0	0	0
EWS-WT1_rep1_testp-7_peak_1154	chr20	59849515	59849626	+	198	NA	intron (NM_001794, intron 2 of 15)	NA	22088	NM_001794	1002	Hs.473231	NM_001794	ENSG00000179242	CDH4	CAD4|R-CAD|RCAD	cadherin 4	protein-coding	CDH4	10.142	10.5413	9.72909	12.6806	8.97458	0.183497	6.00407	3.36974	17.7862	3.27531	3.52034	11.1253	2.95841	6.56874	10.9391	11.9358
EWS-WT1_rep1_testp-7_peak_470	chr13	30133310	30133768	+	198	NA	intron (NM_003045, intron 1 of 12)	NA	36286	NM_003045	6541	Hs.14846	NM_003045	ENSG00000139514	SLC7A1	ATRC1|CAT-1|ERR|HCAT1|REC1L	solute carrier family 7 member 1	protein-coding	SLC7A1	44.2349	44.7773	10.6464	7.37275	66.6047	1.23499	8.48379	7.05594	8.03006	5.47707	1.67062	13.4878	3.89961	3.0057	2.43609	2.66658
EWS-WT1_rep1_testp-7_peak_928	chr2	1001506	1001610	+	198	NA	intron (NM_018968, intron 1 of 16)	NA	-54480	NR_136151	101060391	Hs.120377	NR_136151		LOC101060391	-	uncharacterized LOC101060391	ncRNA	LOC101060391	0.0610635	0.132712	0	0.179323	0	0	0	0	0	0.144217	1.67927	0	0.0412205	0	0	0.0873461
EWS-WT1_rep1_testp-7_peak_1699	chr7	139735590	139735770	+	198	NA	intron (NR_130117, intron 6 of 10)	NA	27841	NR_130117	64761	Hs.12646	NM_022750	ENSG00000059378	PARP12	ARTD12|MST109|MSTP109|ZC3H1|ZC3HDC1	poly(ADP-ribose) polymerase family member 12	protein-coding	PARP12	10.3655	10.417	1.17577	4.93845	2.92202	0.29055	1.23413	1.51176	4.00797	2.25403	0.327192	1.10476	0.709491	2.10075	2.06806	1.00227
EWS-WT1_rep1_testp-7_peak_1865	chr9	45005338	45005457	+	198	NA	promoter-TSS (NR_121606)	NA	-107	NR_121606	102723709	Hs.743015	NR_121606		LOC102723709	-	uncharacterized LOC102723709	ncRNA	LOC102723709	0.208449	0.113257	0	0	0	0	0	0	0	0	0	0	0	0	0.0929258	0
EWS-WT1_rep1_testp-7_peak_1250	chr22	20326263	20326435	+	197	NA	Intergenic	NA	-2171	NR_136572	101927859		NR_136572		LOC101927859	-	uncharacterized LOC101927859	ncRNA
EWS-WT1_rep1_testp-7_peak_252	chr10	6836982	6837102	+	197	NA	intron (NR_038291, intron 2 of 4)	NA	15482	NR_038291	100507127	Hs.498571	NR_038291	ENSG00000238266	LINC00707	-	long intergenic non-protein coding RNA 707	ncRNA	LINC00707	2.21078	2.31311	75.7814	3.32512	22.3503	0.0479013	0.276806	1.4153	0.350532	1.29357	0.684653	0.0266107	0.473928	108.07	22.8143	1.12177
EWS-WT1_rep1_testp-7_peak_285	chr10	42598042	42598182	+	196	NA	Intergenic	NA	265381	NR_024380	441666	Hs.255729	NR_024380	ENSG00000215146	LOC441666	-	zinc finger protein 91 pseudogene	pseudo	LOC441666	2.44061	2.45014	3.29548	3.54623	0	0.430508	0.00654244	0.0820504	1.9554	0.531157	0.65692	0.077676	1.36635	0.10682	0.263948	0.851844
EWS-WT1_rep1_testp-7_peak_230	chr1	243689083	243689207	+	196	NA	intron (NM_001206729, intron 12 of 13)	NA	179667	NR_039824	100616343		NR_039824	ENSG00000265201	MIR4677	mir-4677	microRNA 4677	ncRNA
EWS-WT1_rep1_testp-7_peak_1251	chr22	20657305	20657530	+	196	NA	promoter-TSS (NR_136569)	NA	-589	NR_136569	729461	Hs.629498	NM_201401	ENSG00000274044	LINC01660	-	long intergenic non-protein coding RNA 1660	ncRNA
EWS-WT1_rep1_testp-7_peak_16	chr1	2583656	2583764	+	196	NA	intron (NM_001242672, intron 4 of 6)	NA	-19229	NM_033467	79258	Hs.591453	NM_033467	ENSG00000142606	MMEL1	MMEL2|NEP2|NEPII|NL1|NL2|SEP	membrane metalloendopeptidase like 1	protein-coding	MMEL1	0.0084915	0	0.0139548	0.0104876	6.6e-27	0.0431952	6.25e-31	3.52e-31	0.0421219	0.0177407	0	0	0.0121127	6.25e-31	0.0294293	4.4e-40
EWS-WT1_rep1_testp-7_peak_1316	chr3	128354413	128354562	+	196	NA	intron (NM_002950, intron 3 of 9)	NA	15232	NM_002950	6184	Hs.518244	NM_002950	ENSG00000163902	RPN1	OST1|RBPH1	ribophorin I	protein-coding	RPN1	112.688	113.407	35.7567	30.432	28.6492	25.2424	31.3953	46.7861	66.3856	35.5935	18.8305	43.2495	29.1979	27.0165	39.6997	29.3099
EWS-WT1_rep1_testp-7_peak_760	chr17	49274365	49274475	+	196	NA	intron (NM_017643, intron 12 of 16)	NA	30337	NM_001018138	4831	Hs.463456	NM_002512	ENSG00000243678	NME2	NDKB|NDPK-B|NDPKB|NM23-H2|NM23B|PUF	NME/NM23 nucleoside diphosphate kinase 2	protein-coding	NME2	147.021	143.966	43.1892	21.5432	29.03	15.9982	11.8757	8.98452	27.1152	19.8513	56.9857	24.4294	15.9497	4.88539	21.4131	13.1563
EWS-WT1_rep1_testp-7_peak_1266	chr22	38505876	38506088	+	196	NA	intron (NM_025045, intron 1 of 13)	NA	694	NM_025045	80115	Hs.474822	NM_025045	ENSG00000128298	BAIAP2L2	-	BAI1 associated protein 2 like 2	protein-coding	BAIAP2L2	31.8232	29.8303	0.667413	0.251136	0.962062	0.182821	1.11742	2.79002	1.85108	3.06324	0.124714	1.61231	2.36685	0.982628	0.34311	1.65139
EWS-WT1_rep1_testp-7_peak_1010	chr2	105625516	105625621	+	196	NA	intron (NR_110603, intron 1 of 2)	NA	-28915	NM_182640	64965	Hs.590900	NM_182640	ENSG00000135972	MRPS9	MRP-S9|RPMS9|S9mt	mitochondrial ribosomal protein S9	protein-coding	MRPS9	61.3167	62.5645	6.14164	5.31938	4.15768	1.1431	2.27162	4.06629	2.90145	3.36758	2.00495	1.58757	3.80057	1.99811	3.47739	3.71176
EWS-WT1_rep1_testp-7_peak_566	chr15	56535532	56535644	+	196	NA	promoter-TSS (NM_022841)	NA	-105	NM_022841	64864	Hs.745089	NM_022841	ENSG00000181827	RFX7	RFXDC2	regulatory factor X7	protein-coding	RFX7	19.1593	19.161	20.9817	13.8434	15.2549	10.0729	13.7218	21.0259	13.3424	10.206	5.31413	13.0689	18.6299	15.4682	20.3954	14.1223
EWS-WT1_rep1_testp-7_peak_1366	chr4	49112713	49112837	+	195	NA	Intergenic	NA	124116	NM_001286791	80157	Hs.479703	NM_025087	ENSG00000109182	CWH43	CWH43-C	cell wall biogenesis 43 C-terminal homolog	protein-coding	CWH43	0	0	0.332895	0	0	0.834486	0	0	0	0	0	0	0	0	0	0
EWS-WT1_rep1_testp-7_peak_715	chr17	19093073	19093392	+	195	NA	Intergenic	NA	-25711	NM_001291905	388436	Hs.677375	NM_001291905	ENSG00000281856	LOC388436	-	uncharacterized protein ENSP00000382042	protein-coding	LOC388436	0.0242196	0.0239261	0.0539093	0.0310363	0	0.00470703	0.0334774	0.18106	0.0570126	0.0381339	0.00917421	0	0.121876	0.0116022	0	0.0913343
EWS-WT1_rep1_testp-7_peak_180	chr1	205473677	205473893	+	194	NA	5' UTR (NM_002596, exon 1 of 16)	NA	101	NM_212503	5129	Hs.445402	NM_002596	ENSG00000117266	CDK18	PCTAIRE|PCTAIRE3|PCTK3	cyclin dependent kinase 18	protein-coding	CDK18	20.4923	20.2283	0.711624	1.29983	1.10304	1.34001	1.89012	2.47895	1.91548	0.738809	0.641993	1.17277	1.44666	0.561769	0.605691	0.601071
EWS-WT1_rep1_testp-7_peak_874	chr19	27738430	27738622	+	194	NA	Intergenic	NA	-545849	NR_110691	101927151	Hs.567934	NR_110687	ENSG00000267575	LOC101927151	-	uncharacterized LOC101927151	ncRNA	LOC101927151	2.20622	2.3472	1.40981	0.750037	0.897897	0.597198	0.151693	0.489193	0.922627	0.430859	0.788646	0.230202	0.831256	0.360494	0.345641	0.799167
EWS-WT1_rep1_testp-7_peak_1041	chr2	133030411	133031044	+	194	NA	Intergenic	NA	-15185	NR_027020	554226	Hs.380689	NR_027019	ENSG00000163046	ANKRD30BL	ANKRD30BP3|NCRNA00164	ankyrin repeat domain 30B like	pseudo	ANKRD30BL	0	0	0.142425	0.0869652	0	0.305238	0.090455	0	0.0342325	0.0166524	0	0	0	0	0.00942974	0.211798
EWS-WT1_rep1_testp-7_peak_735	chr17	22260767	22260872	+	194	NA	Intergenic	NA	238382	NM_001190452	100462977	Hs.740185	NM_001190452	ENSG00000256618	MTRNR2L1	HN1	MT-RNR2-like 1	protein-coding	MTRNR2L1	0.0884734	0.0480707	18.489	8.92038	12.4559	14.3184	10.0355	10.1224	13.2211	13.3591	22.709	24.2164	20.313	10.608	25.5343	8.50918
EWS-WT1_rep1_testp-7_peak_1973	chrX	152040995	152041419	+	194	NA	Intergenic	NA	41696	NM_001129765	50814	Hs.57698	NM_015922	ENSG00000147383	NSDHL	H105E3|SDR31E1|XAP104	NAD(P) dependent steroid dehydrogenase-like	protein-coding	NSDHL	16.2054	15.1947	2.49708	1.90028	2.05729	0.511241	2.2057	2.6321	1.5936	1.15173	0.715086	0.300717	1.23447	1.05424	1.68064	0.724383
EWS-WT1_rep1_testp-7_peak_920	chr19	56504673	56504811	+	194	NA	Intergenic	NA	-6350	NM_153447	126206	Hs.356872	NM_153447	ENSG00000171487	NLRP5	CLR19.8|MATER|NALP5|PAN11|PYPAF8	NLR family pyrin domain containing 5	protein-coding	NLRP5	0.094481	0.0770022	0	0.013873	0.0332157	0.018936	11.1726	18.6918	0.00955655	8.58165	0.0196838	0.0140261	25.8703	0.017287	12.978	7.72871
EWS-WT1_rep1_testp-7_peak_359	chr11	51582875	51582987	+	194	NA	Intergenic	NA	67649	NM_001004703	119749	Hs.553564	NM_001004703	ENSG00000185926	OR4C46	-	olfactory receptor family 4 subfamily C member 46	protein-coding
EWS-WT1_rep1_testp-7_peak_18	chr1	9310429	9310652	+	194	NA	intron (NM_001282587, intron 3 of 4)	NA	10637	NM_001282587	9563	Hs.463511	NM_004285	ENSG00000049239	H6PD	CORTRD1|G6PDH|GDH	hexose-6-phosphate dehydrogenase/glucose 1-dehydrogenase	protein-coding	H6PD	14.7547	14.4216	1.56518	13.9807	3.33201	0.878543	1.51988	4.06226	2.14499	6.91731	0.861814	4.85127	1.42954	1.43933	2.15659	0.861445
EWS-WT1_rep1_testp-7_peak_1726	chr7	158349418	158349873	+	194	NA	intron (NM_130843, intron 1 of 21)	NA	-15177	NM_001308268	5799	Hs.490789	NM_002847	ENSG00000155093	PTPRN2	IA-2beta|IAR|ICAAR|PTPRP|R-PTP-N2	protein tyrosine phosphatase, receptor type N2	protein-coding	PTPRN2	15.7777	15.5524	2.09692	24.2535	11.4971	5.03965	7.17791	7.31841	7.62309	4.38596	2.71133	8.4987	3.06347	3.48162	5.86858	9.86351
EWS-WT1_rep1_testp-7_peak_1334	chr3	191217560	191217746	+	194	NA	intron (NR_120606, intron 1 of 6)	NA	38701	NM_001083308	152138	Hs.690618	NM_001083308		PYDC2	POP2|cPOP2	pyrin domain containing 2	protein-coding	PYDC2	0	0	0	0	0	0	0	0	0	0	0	0.740995	0	0	0	1.11559
EWS-WT1_rep1_testp-7_peak_1584	chr6	58778009	58779302	+	193	NA	Intergenic	NA	-490931	NR_132996	106660612	Hs.561539	NR_125727	ENSG00000215190	LINC00680	-	long intergenic non-protein coding RNA 680	ncRNA	LINC00680	1.33146	1.03611	1.50914	0.308904	1.13495	0.592437	0.138131	0.277708	2.32844	0.793226	0.908715	0.1759	1.27381	1.59098	0.825705	0.232683
EWS-WT1_rep1_testp-7_peak_517	chr14	35015953	35016983	+	193	NA	Intergenic	NA	-7525	NM_018453	55837	Hs.433269	NM_018453	ENSG00000129518	EAPP	BM036|C14orf11	E2F associated phosphoprotein	protein-coding	EAPP	15.6831	15.5266	9.80803	5.19506	6.98463	5.3819	11.2989	12.5079	5.31295	6.69557	9.35554	8.56543	7.831	9.17251	8.23509	5.98546
EWS-WT1_rep1_testp-7_peak_551	chr14	105541377	105541570	+	193	NA	Intergenic	NA	-9586	NM_013345	29933	Hs.532504	NM_013345	ENSG00000183484	GPR132	G2A	G protein-coupled receptor 132	protein-coding	GPR132	0.639889	0.579457	0.0362669	0.180954	0	0.0063332	0.0112608	0.0423673	0	0.111946	0.0444373	0	0.0399956	0	0.0052826	0.0169501
EWS-WT1_rep1_testp-7_peak_1267	chr22	39040397	39040504	+	193	NA	intron (NM_001013647, intron 3 of 16)	NA	12184	NM_001013647	646851	Hs.542707	NM_001013647	ENSG00000184949	FAM227A	-	family with sequence similarity 227 member A	protein-coding	FAM227A	0.334138	0.367906	0.148995	0.181954	0.0871294	0.293301	0.0546738	0.158233	0.100273	0.289182	0.143836	0.123517	0.0597502	0.240983	0.132187	0.164594
EWS-WT1_rep1_testp-7_peak_1669	chr7	74855710	74855811	+	193	NA	intron (NM_001145064, intron 1 of 8)	NA	11749	NM_001145064	729438	Hs.594823	NM_001145064	ENSG00000274070	GATSL2	CASTOR2|GATSL1	GATS protein like 2	protein-coding	GATSL2	4.27268	4.25165	1.0896	3.1168	1.06734	0.920802	0.207519	0.566222	0.850249	1.98143	0.70883	1.10852	0.368334	0.746228	1.4753	0.891721
EWS-WT1_rep1_testp-7_peak_809	chr18	45456870	45457080	+	193	NA	promoter-TSS (NM_005901)	NA	-5	NM_005901	4087	Hs.12253	NM_005901	ENSG00000175387	SMAD2	JV18|JV18-1|MADH2|MADR2|hMAD-2|hSMAD2	SMAD family member 2	protein-coding	SMAD2	8.67393	8.52852	13.5574	20.3006	14.9506	6.43733	9.38909	12.4554	9.12621	12.4406	5.36625	9.16135	10.6414	10.2395	8.46591	6.99796
EWS-WT1_rep1_testp-7_peak_1683	chr7	98660816	98660987	+	192	NA	intron (NM_181349, intron 1 of 17)	NA	50113	NR_110102	101927550	Hs.636663	NR_110102	ENSG00000242687	LOC101927550	-	uncharacterized LOC101927550	ncRNA	LOC101927550	0.233494	0.292194	0.107329	0.30286	0.303474	0.36992	0.288392	0.832554	0.251025	0.562773	0.10678	0.320372	0.331341	0.170426	0.231047	0.713849
EWS-WT1_rep1_testp-7_peak_1444	chr5	5305140	5305542	+	192	NA	intron (NR_136935, intron 19 of 21)	NA	-117445	NM_015325	23379	Hs.449296	NM_015325	ENSG00000164151	ICE1	KIAA0947	interactor of little elongation complex ELL subunit 1	protein-coding	ICE1	13.5966	13.8565	11.7114	10.0207	7.05898	4.19696	9.9243	15.4032	8.00709	12.3778	3.57735	4.62539	10.4305	10.0705	8.61422	8.96717
EWS-WT1_rep1_testp-7_peak_1658	chr7	48161419	48161535	+	191	NA	Intergenic	NA	32626	NM_001287430	7378	Hs.488240	NM_003364	ENSG00000183696	UPP1	UDRPASE|UP|UPASE|UPP	uridine phosphorylase 1	protein-coding	UPP1	0.6203	0.520328	0.133225	0.0511331	0.36728	0.314075	0.155123	0.0389087	0.475519	0.102807	0.117895	0.077546	0.0293845	0.26761	0.562759	0.233496
EWS-WT1_rep1_testp-7_peak_654	chr16	33957800	33958014	+	191	NA	Intergenic	NA	4596	NR_038368	649159	Hs.532675	NM_001040069	ENSG00000256642	LINC00273	NCRNA00273|TOP	long intergenic non-protein coding RNA 273	ncRNA	LINC00273	0	0	0	0	0	0	0	0	0	0	0	0	0	0.00924592	0	0
EWS-WT1_rep1_testp-7_peak_595	chr15	99388578	99388747	+	191	NA	intron (NM_000875, intron 2 of 20)	NA	61007	NR_039864	100616432		NR_039864	ENSG00000264480	MIR4714	-	microRNA 4714	ncRNA
EWS-WT1_rep1_testp-7_peak_1245	chr22	18881940	18882074	+	191	NA	promoter-TSS (NR_136571)	NA	-63	NR_136571	100996432	Hs.631668	NR_136571		LINC01663	-	long intergenic non-protein coding RNA 1663	ncRNA
EWS-WT1_rep1_testp-7_peak_1101	chr2	237325311	237325449	+	191	NA	intron (NM_001270584, intron 7 of 17)	NA	86960	NM_001270585	79781	Hs.591594	NM_024726	ENSG00000132321	IQCA1	4930465P12Rik|DRC11|IQCA	IQ motif containing with AAA domain 1	protein-coding	IQCA1	6.34086	6.48123	2.0168	2.24322	4.61441	4.40597	2.86268	3.49399	1.34938	3.89609	1.09269	3.57764	3.25	0.370076	0.0419665	0.711755
EWS-WT1_rep1_testp-7_peak_827	chr19	872915	873048	+	191	NA	intron (NM_005481, intron 11 of 15)	NA	13322	NM_001928	1675	Hs.155597	NM_001928	ENSG00000197766	CFD	ADIPSIN|ADN|DF|PFD	complement factor D	protein-coding	CFD	2.00257	2.04556	0	2.02302	0	0.192651	0.780239	1.31265	0.324088	1.1351	0.400518	0.142698	0.405545	0	0.285676	0.401029
EWS-WT1_rep1_testp-7_peak_1053	chr2	136250695	136250804	+	191	NA	intron (NM_032143, intron 2 of 20)	NA	37551	NM_001286568	84083	Hs.658422	NM_032143	ENSG00000121988	ZRANB3	4933425L19Rik|AH2	zinc finger RANBP2-type containing 3	protein-coding	ZRANB3	1.29299	1.29561	2.3107	2.33168	2.55833	1.36819	0.71006	1.02602	1.63511	1.02302	0.641628	0.925983	1.38598	0.979584	1.57281	0.845752
EWS-WT1_rep1_testp-7_peak_1318	chr3	133165376	133165485	+	191	NA	intron (NR_135277, intron 2 of 3)	NA	9190	NR_135278	85003	Hs.659202	NR_135276	ENSG00000249993	BFSP2-AS1	-	BFSP2 antisense RNA 1	ncRNA	BFSP2-AS1	0.00781505	0	0.00956734	0.00918008	0	0.00835361	0.0222798	0.0465693	0	0	0	0	0.010551	0	0	0
EWS-WT1_rep1_testp-7_peak_1592	chr6	86352628	86352831	+	191	NA	promoter-TSS (NM_001253771)	NA	-89	NM_001159673	10492	Hs.571177	NM_006372	ENSG00000135316	SYNCRIP	GRY-RBP|GRYRBP|HNRNPQ|HNRPQ1|NSAP1|PP68|hnRNP-Q	synaptotagmin binding cytoplasmic RNA interacting protein	protein-coding	SYNCRIP	37.4394	36.279	21.4383	11.1176	17.1783	16.2777	5.7546	8.96473	16.0738	9.53451	7.36436	7.24414	10.9652	14.1368	14.0632	7.37907
EWS-WT1_rep1_testp-7_peak_1038	chr2	133028337	133028516	+	190	NA	Intergenic	NA	-12884	NR_027020	554226	Hs.380689	NR_027019	ENSG00000163046	ANKRD30BL	ANKRD30BP3|NCRNA00164	ankyrin repeat domain 30B like	pseudo	ANKRD30BL	0	0	0.142425	0.0869652	0	0.305238	0.090455	0	0.0342325	0.0166524	0	0	0	0	0.00942974	0.211798
EWS-WT1_rep1_testp-7_peak_820	chr18	76306873	76307042	+	190	NA	Intergenic	NA	-433318	NM_171999	27164	Hs.700557	NM_171999	ENSG00000256463	SALL3	ZNF796	spalt like transcription factor 3	protein-coding	SALL3	0.326382	0.228964	0.662567	0.00970608	0	0	0	0.00492376	0.55495	0.468356	0.898594	0	0.105978	0	0	0.00590963
EWS-WT1_rep1_testp-7_peak_1653	chr7	38760031	38760271	+	190	NA	Intergenic	NA	-33462	NR_028347	340286	Hs.144075	NM_001105282	ENSG00000164556	FAM183BP	FAM183B|THEG6	acyloxyacyl hydrolase (neutrophil)	pseudo	FAM183BP	0	0	0	0	0	0	0	0.0497758	0	0	0.0116017	0	0	0	0	0
EWS-WT1_rep1_testp-7_peak_1181	chr21	9834923	9835115	+	190	NA	Intergenic	NA	8816	NR_037458	100500815		NR_037458	ENSG00000277437	MIR3687-1	MIR3687|hsa-mir-3687-1	microRNA 3687-1	ncRNA
EWS-WT1_rep1_testp-7_peak_1991	chrY	10023593	10023703	+	190	NA	Intergenic	NA	275241	NR_003593	100101121	Hs.522846	NR_003593	ENSG00000237069	TTTY23B	TTTY23	testis-specific transcript, Y-linked 23B (non-protein coding)	ncRNA
EWS-WT1_rep1_testp-7_peak_1312	chr3	121723947	121724216	+	190	NA	intron (NM_001199799, intron 3 of 7)	NA	17046	NM_175924	286676	Hs.98484	NM_175924	ENSG00000145103	ILDR1	DFNB42|ILDR1alpha|ILDR1alpha'|ILDR1beta	immunoglobulin like domain containing receptor 1	protein-coding	ILDR1	0.373158	0.207063	0.272153	0.0279789	0.0446594	0.58558	0.430058	1.26794	0.128491	0	0	0.0188584	0.568109	0	0.0212365	0.136282
EWS-WT1_rep1_testp-7_peak_1718	chr7	157569411	157569667	+	190	NA	intron (NM_130843, intron 11 of 21)	NA	-77738	NR_038966	100506585	Hs.661265	NR_038966	ENSG00000233038	LOC100506585	-	uncharacterized LOC100506585	ncRNA	LOC100506585	0.0693213	0.156453	0.0391683	0.732865	0.149973	0.256495	0.0506735	0.216073	0.138077	0.00839591	0.0444373	0.082328	0	0.0218548	0.00950868	0.259337
EWS-WT1_rep1_testp-7_peak_1029	chr2	133018749	133018958	+	189	NA	Intergenic	NA	-3311	NR_027020	554226	Hs.380689	NR_027019	ENSG00000163046	ANKRD30BL	ANKRD30BP3|NCRNA00164	ankyrin repeat domain 30B like	pseudo	ANKRD30BL	0	0	0.142425	0.0869652	0	0.305238	0.090455	0	0.0342325	0.0166524	0	0	0	0	0.00942974	0.211798
EWS-WT1_rep1_testp-7_peak_456	chr12	132064680	132064789	+	189	NA	Intergenic	NA	-130898	NM_001261411	6433	Hs.308171	NM_004592	ENSG00000061936	SFSWAP	SFRS8|SWAP	splicing factor SWAP homolog	protein-coding	SFSWAP	16.155	16.6334	6.33135	3.29066	4.84845	1.27406	2.02218	3.58742	2.68094	2.41744	3.9619	1.59151	2.44561	3.18182	3.37424	3.16908
EWS-WT1_rep1_testp-7_peak_394	chr11	121879018	121879119	+	189	NA	Intergenic	NA	91484	NR_029671	406911		NR_029671	ENSG00000207971	MIR125B1	MIRN125B1|mir-125b-1	microRNA 125b-1	ncRNA
EWS-WT1_rep1_testp-7_peak_1397	chr4	74733436	74733539	+	188	NA	Intergenic	NA	-1622	NM_001511	2919	Hs.789	NM_001511	ENSG00000163739	CXCL1	FSP|GRO1|GROa|MGSA|MGSA-a|NAP-3|SCYB1	C-X-C motif chemokine ligand 1	protein-coding	CXCL1	30.4701	30.1216	0.0235491	0.0451919	26.0767	0.411233	0	0	0	0	0.929753	0.0228453	0	0	0	0
EWS-WT1_rep1_testp-7_peak_2028	chrY	13489562	13490075	+	188	NA	Intergenic	NA	1043571	NR_033667	352887	Hs.546221	NR_033667	ENSG00000206159	GYG2P1	GYG2P	glycogenin 2 pseudogene 1	pseudo	GYG2P1	0.278269	0.423341	0.175439	1.01331	0	0	0.343768	0.464292	0.180136	0	0	0	0	0	0	0
EWS-WT1_rep1_testp-7_peak_797	chr18	15204773	15204952	+	188	NA	Intergenic	NA	121056	NR_027417	644669	Hs.579474	NR_027417	ENSG00000215512	LOC644669	-	ankyrin repeat domain 30B pseudogene	pseudo	LOC644669	0	0	0	0	0	0.0233758	4.29e-43	0	0	0	0	0	0.0147623	0	0	0
EWS-WT1_rep1_testp-7_peak_254	chr10	7568986	7569197	+	188	NA	Intergenic	NA	92545	NM_032817	80760	Hs.498586	NM_030569	ENSG00000123243	ITIH5	ITI-HC5|PP14776	inter-alpha-trypsin inhibitor heavy chain family member 5	protein-coding	ITIH5	349.345	354.01	25.2186	35.9808	6.37063	0.231487	66.3996	81.2843	85.8038	36.504	3.20947	126.125	26.0663	54.6875	149.88	22.8437
EWS-WT1_rep1_testp-7_peak_1380	chr4	49319597	49319736	+	188	NA	Intergenic	NA	331007	NM_001286791	80157	Hs.479703	NM_025087	ENSG00000109182	CWH43	CWH43-C	cell wall biogenesis 43 C-terminal homolog	protein-coding	CWH43	0	0	0.332895	0	0	0.834486	0	0	0	0	0	0	0	0	0	0
EWS-WT1_rep1_testp-7_peak_925	chr2	207485	207596	+	188	NA	Intergenic	NA	48800	NM_001282687	26751	Hs.515951	NM_015677	ENSG00000035115	SH3YL1	RAY	SH3 and SYLF domain containing 1	protein-coding	SH3YL1	0.998997	1.00632	1.90632	5.84509	2.42611	10.5665	3.3302	2.4719	5.45073	2.63153	1.33994	1.58192	2.34637	1.43164	1.04905	3.33883
EWS-WT1_rep1_testp-7_peak_1950	chrX	50601866	50601976	+	188	NA	Intergenic	NA	-44877	NR_027121	57477	Hs.420541	NM_020717	ENSG00000158352	SHROOM4	SHAP	shroom family member 4	protein-coding	SHROOM4	2.09626	2.1372	2.3167	3.64292	1.40309	1.24855	0.469525	1.34348	0.0349344	1.4086	0.315802	0.145273	0.767438	0.148855	0.297246	1.50612
EWS-WT1_rep1_testp-7_peak_504	chr13	114539090	114539247	+	188	NA	intron (NM_000820, intron 6 of 14)	NA	20585	NR_044995	650669	Hs.369201	NM_001039799		GAS6-AS1	-	GAS6 antisense RNA 1	ncRNA	GAS6-AS1	0.0512388	0.0278398	0.0627276	0.0300943	1.15286	0.0547698	0	0.0305328	0.207308	0	0	2.34283	0.0691768	0.105001	0.0456842	0.366463
EWS-WT1_rep1_testp-7_peak_1160	chr20	61925298	61925576	+	188	NA	intron (NM_020882, intron 1 of 35)	NA	899	NM_020882	57642	Hs.271285	NM_020882	ENSG00000101203	COL20A1	bA261N11.4	collagen type XX alpha 1 chain	protein-coding	COL20A1	20.8244	21.3452	3.71404	31.1566	2.84416	0.00587476	14.1382	16.3293	13.7065	9.15541	0.00458007	4.0991	8.87442	1.80524	13.603	4.30814
EWS-WT1_rep1_testp-7_peak_1572	chr6	38009455	38009557	+	188	NA	intron (NM_021943, intron 2 of 5)	NA	222199	NM_021943	60685	Hs.36959	NM_021943	ENSG00000156639	ZFAND3	TEX27	zinc finger AN1-type containing 3	protein-coding	ZFAND3	18.0862	18.6445	4.68264	5.65678	5.10798	3.42677	2.54964	2.15631	3.70747	4.79849	2.78623	3.30897	5.1455	4.88185	4.36107	1.40719
EWS-WT1_rep1_testp-7_peak_968	chr2	62075929	62076123	+	188	NA	intron (NM_032180, intron 1 of 5)	NA	5252	NR_037710	84140	Hs.440466	NM_032180	ENSG00000170264	FAM161A	RP28	family with sequence similarity 161 member A	protein-coding	FAM161A	2.72063	3.04035	4.6033	3.37726	1.90458	1.76519	0.812877	0.934494	1.23053	1.272	0.376221	0.19048	0.617528	1.05383	2.17148	2.40465
EWS-WT1_rep1_testp-7_peak_474	chr13	50571065	50571184	+	188	NA	promoter-TSS (NR_037407)	NA	-19	NM_213590	10206	Hs.436922	NM_005798	ENSG00000204977	TRIM13	CAR|DLEU5|LEU5|RFP2|RNF77	tripartite motif containing 13	protein-coding	TRIM13	3.65048	3.64796	4.86307	4.06468	6.35582	8.68693	6.13898	9.64816	6.29295	7.2448	4.40551	8.19931	5.51817	13.0842	10.4102	7.4386
EWS-WT1_rep1_testp-7_peak_411	chr12	45876150	45876304	+	187	NA	Intergenic	NA	189761	NM_001142678	196527	Hs.505339	NM_001025356	ENSG00000177119	ANO6	BDPLT7|SCTS|TMEM16F	anoctamin 6	protein-coding	ANO6	21.6622	23.2682	4.63457	7.36524	9.9171	6.04423	12.1514	13.3062	5.64429	10.2912	4.25813	4.72829	7.07165	7.66501	11.1207	6.07093
EWS-WT1_rep1_testp-7_peak_146	chr1	161438951	161439143	+	187	NA	Intergenic	NA	-36158	NM_001136219	2212	Hs.352642	NM_021642	ENSG00000143226	FCGR2A	CD32|CD32A|CDw32|FCG2|FCGR2|FCGR2A1|FcGR|IGFR2	Fc fragment of IgG receptor IIa	protein-coding	FCGR2A	0.056639	0.0512899	1.31091	1.06927	2.85869	0.766393	0.825343	0.0562513	0.0916626	1.99008	3.49321	3.12504	0.657739	0.160283	1.00156	0.948165
EWS-WT1_rep1_testp-7_peak_798	chr18	15210577	15210683	+	187	NA	Intergenic	NA	115288	NR_027417	644669	Hs.579474	NR_027417	ENSG00000215512	LOC644669	-	ankyrin repeat domain 30B pseudogene	pseudo	LOC644669	0	0	0	0	0	0.0233758	4.29e-43	0	0	0	0	0	0.0147623	0	0	0
EWS-WT1_rep1_testp-7_peak_1265	chr22	38490702	38490916	+	187	NA	intron (NM_025045, intron 7 of 13)	NA	-11639	NM_013356	23539	Hs.745256	NM_013356	ENSG00000100156	SLC16A8	MCT3|REMP	solute carrier family 16 member 8	protein-coding	SLC16A8	0.0846548	0.0657084	0	0	0.408153	0	0.0919393	0.0144129	0	0	0.110859	0.0143626	0	0.00708074	0	0.0172988
EWS-WT1_rep1_testp-7_peak_1238	chr22	18688336	18688650	+	187	NA	intron (NR_136570, intron 1 of 11)	NA	137	NR_136570	100996415	Hs.645542	NR_136570		LOC100996415	-	uncharacterized LOC100996415	ncRNA	LOC100996415	0	0	1.61e-16	0	0	0	0	2.82e-27	0	0	3.29e-16	0	0	0	0	0
EWS-WT1_rep1_testp-7_peak_310	chr10	130262761	130262863	+	186	NA	Intergenic	NA	178598	NR_120619	101927381	Hs.523342	NR_120619	ENSG00000280953	LINC01163	TCONS_00017722	long intergenic non-protein coding RNA 1163	ncRNA	LINC01163	0	0	0	0.00894532	0	0.01628	0	0	0	0	0	0	0	0	0	0.0108929
EWS-WT1_rep1_testp-7_peak_2003	chrY	13464941	13465105	+	186	NA	Intergenic	NA	1068366	NR_033667	352887	Hs.546221	NR_033667	ENSG00000206159	GYG2P1	GYG2P	glycogenin 2 pseudogene 1	pseudo	GYG2P1	0.278269	0.423341	0.175439	1.01331	0	0	0.343768	0.464292	0.180136	0	0	0	0	0	0	0
EWS-WT1_rep1_testp-7_peak_335	chr11	2148865	2149980	+	186	NA	TTS (NM_001291861)	NA	6017	NR_030158	619552		NR_030158	ENSG00000207805	MIR483	MIRN483|hsa-mir-483|mir-483	microRNA 483	ncRNA
EWS-WT1_rep1_testp-7_peak_985	chr2	90463676	90463799	+	186	NA	Intergenic	NA	1351853	NR_039635	100616399		NR_039635	ENSG00000265510	MIR4436A	mir-4436a	microRNA 4436a	ncRNA
EWS-WT1_rep1_testp-7_peak_1151	chr20	56503461	56503667	+	186	NA	Intergenic	NA	33114	NR_039757	100616353		NR_039757	ENSG00000263453	MIR4532	mir-4532	microRNA 4532	ncRNA
EWS-WT1_rep1_testp-7_peak_42	chr1	31124643	31124746	+	185	NA	Intergenic	NA	-66925	NR_034182	100129196	Hs.659751	NR_034182	ENSG00000186056	MATN1-AS1	-	MATN1 antisense RNA 1	ncRNA	MATN1-AS1	0.0559252	0.0701239	0.0273859	0.0394161	0	5.08e-05	0.0212581	0.190112	0	0	0.18642	0	0.256713	0.0222235	0.019945	0
EWS-WT1_rep1_testp-7_peak_2001	chrY	13461762	13461934	+	185	NA	Intergenic	NA	1071541	NR_033667	352887	Hs.546221	NR_033667	ENSG00000206159	GYG2P1	GYG2P	glycogenin 2 pseudogene 1	pseudo	GYG2P1	0.278269	0.423341	0.175439	1.01331	0	0	0.343768	0.464292	0.180136	0	0	0	0	0	0	0
EWS-WT1_rep1_testp-7_peak_362	chr11	51591048	51591181	+	185	NA	Intergenic	NA	75832	NM_001004703	119749	Hs.553564	NM_001004703	ENSG00000185926	OR4C46	-	olfactory receptor family 4 subfamily C member 46	protein-coding
EWS-WT1_rep1_testp-7_peak_1403	chr4	94328824	94329047	+	185	NA	intron (NM_001286838, intron 8 of 14)	NA	-421143	NM_005172	474	Hs.532680	NM_005172	ENSG00000172238	ATOH1	ATH1|HATH1|MATH-1|bHLHa14	atonal bHLH transcription factor 1	protein-coding	ATOH1	9.32245	10.2474	0	0.0252905	0.242209	0	0	0	0	0	0	0	0	3.90777	4.16552	0.27717
EWS-WT1_rep1_testp-7_peak_1535	chr5	179248442	179248580	+	185	NA	intron (NM_003900, intron 1 of 7)	NA	669	NM_003900	8878	Hs.587290	NM_003900	ENSG00000161011	SQSTM1	A170|DMRV|FTDALS3|NADGP|OSIL|PDB3|ZIP3|p60|p62|p62B	sequestosome 1	protein-coding	SQSTM1	52.3408	52.6169	2.45012	12.227	7.34683	9.93897	17.7339	10.0667	9.92653	12.2706	18.1543	11.4908	6.71672	13.1185	10.001	7.06936
EWS-WT1_rep1_testp-7_peak_258	chr10	12289295	12289540	+	185	NA	intron (NM_006023, intron 11 of 12)	NA	-51274	NM_014142	11164	Hs.555956	NM_014142	ENSG00000165609	NUDT5	YSA1|YSA1H|YSAH1|hNUDT5	nudix hydrolase 5	protein-coding	NUDT5	28.9961	29.0775	21.3324	5.68722	8.22247	4.09297	13.8607	11.0926	15.6807	10.9072	4.77028	4.75496	8.3483	4.75656	7.01829	5.59746
EWS-WT1_rep1_testp-7_peak_1437	chr5	628619	628746	+	185	NA	intron (NM_018140, intron 4 of 11)	NA	16277	NM_018140	55722	Hs.591741	NM_018140	ENSG00000112877	CEP72	-	centrosomal protein 72	protein-coding	CEP72	8.50115	7.87547	1.19771	0.82566	0.694571	0.213214	0.658923	1.4037	0.461161	0.598217	0.332451	0.552754	0.384713	0.978796	0.21172	0.353256
EWS-WT1_rep1_testp-7_peak_980	chr2	86667941	86668116	+	185	NA	promoter-TSS (NM_018433)	NA	-243	NM_018433	55818	Hs.557425	NM_018433	ENSG00000115548	KDM3A	JHDM2A|JHMD2A|JMJD1|JMJD1A|TSGA	lysine demethylase 3A	protein-coding	KDM3A	7.79549	8.52179	18.8239	18.1172	20.3508	9.34924	6.67242	10.9017	13.5965	11.2242	3.12767	5.17718	13.0735	6.18557	10.7246	12.1176
EWS-WT1_rep1_testp-7_peak_862	chr19	15536501	15536648	+	184	NA	exon (NM_021241, exon 5 of 8)	NA	-6642	NM_014371	26993	Hs.399800	NM_014371	ENSG00000011243	AKAP8L	HA95|HAP95|NAKAP|NAKAP95	A-kinase anchoring protein 8 like	protein-coding	AKAP8L	82.4619	82.8621	6.07998	5.81094	3.73208	2.2945	1.83589	5.10491	5.52675	5.56132	1.32537	4.26435	5.66439	4.61022	4.22793	2.74949
EWS-WT1_rep1_testp-7_peak_664	chr16	46403631	46403789	+	184	NA	Intergenic	NA	199299	NR_026556	124149	Hs.97414	NM_001004299		ANKRD26P1	-	ankyrin repeat domain 26 pseudogene 1	pseudo	ANKRD26P1	0.00374479	0	0	0	0	0	0	0.013389	0.0121209	0	0	0.00444742	0	0	0	0
EWS-WT1_rep1_testp-7_peak_1913	chr9	133847630	133847987	+	184	NA	Intergenic	NA	-33353	NM_001145106	84929	Hs.133205	NM_032843	ENSG00000130720	FIBCD1	-	fibrinogen C domain containing 1	protein-coding	FIBCD1	0	0	0	0.0567381	0	6.40947	0	0	0	0.054322	0.0862536	0.0163898	0	0	0	0
EWS-WT1_rep1_testp-7_peak_662	chr16	46391350	46391689	+	183	NA	Intergenic	NA	211490	NR_026556	124149	Hs.97414	NM_001004299		ANKRD26P1	-	ankyrin repeat domain 26 pseudogene 1	pseudo	ANKRD26P1	0.00374479	0	0	0	0	0	0	0.013389	0.0121209	0	0	0.00444742	0	0	0	0
EWS-WT1_rep1_testp-7_peak_425	chr12	80802393	80802821	+	183	NA	Intergenic	NA	-35519	NM_001145026	374462	Hs.539284	NM_001145026	ENSG00000139304	PTPRQ	DFNB84|DFNB84A|PTPGMC1|R-PTP-Q	protein tyrosine phosphatase, receptor type Q	protein-coding	PTPRQ	9.94617	9.84455	9.3172	2.57214	14.7939	0.0292166	15.8068	31.6739	19.4879	22.6465	0.0177161	17.4066	19.5908	32.1739	12.7563	15.9431
EWS-WT1_rep1_testp-7_peak_1637	chr7	2019876	2020091	+	183	NA	intron (NM_001013836, intron 15 of 18)	NA	-39797	NM_001304525	8379	Hs.654838	NM_003550	ENSG00000002822	MAD1L1	MAD1|PIG9|TP53I9|TXBP181	MAD1 mitotic arrest deficient like 1	protein-coding	MAD1L1	12.8995	13.3908	0.714371	1.49994	0.231694	0.300865	0.241382	0.629991	0.277755	0.443173	1.54466	0.114144	0.722938	0.241169	0.324405	0.235677
EWS-WT1_rep1_testp-7_peak_1769	chr8	74658674	74658993	+	183	NA	intron (NM_014393, intron 1 of 11)	NA	329	NM_001164382	27067	Hs.561815	NM_014393	ENSG00000040341	STAU2	39K2|39K3	staufen double-stranded RNA binding protein 2	protein-coding	STAU2	17.9415	18.5939	7.07114	6.77126	5.35308	4.53404	5.98726	8.17535	7.46818	6.32387	10.365	4.56243	5.61657	3.63202	7.02352	3.5171
EWS-WT1_rep1_testp-7_peak_1905	chr9	116120115	116120266	+	183	NA	intron (NM_017688, intron 2 of 5)	NA	8378	NM_001317944	54836	Hs.614517	NM_017688	ENSG00000119411	BSPRY	-	B-box and SPRY domain containing	protein-coding	BSPRY	0.0776279	0.0527225	0	2.01751	0	0.466749	0.608596	0.844207	1.06786	0.733354	0.00808635	0	0.327514	0	0	0.54132
EWS-WT1_rep1_testp-7_peak_1766	chr8	73018567	73018671	+	182	NA	Intergenic	NA	-30800	NM_007332	8989	Hs.716816	NM_007332	ENSG00000104321	TRPA1	ANKTM1|FEPS	transient receptor potential cation channel subfamily A member 1	protein-coding	TRPA1	0.00441799	0.00480089	0.276088	0.0830346	0	0.00944489	0.0713725	0.0157959	0	0.0209043	0.0589073	0.0367831	0.0238587	0.0388008	0.791708	0.00631955
EWS-WT1_rep1_testp-7_peak_2020	chrY	13482316	13482422	+	182	NA	Intergenic	NA	1051020	NR_033667	352887	Hs.546221	NR_033667	ENSG00000206159	GYG2P1	GYG2P	glycogenin 2 pseudogene 1	pseudo	GYG2P1	0.278269	0.423341	0.175439	1.01331	0	0	0.343768	0.464292	0.180136	0	0	0	0	0	0	0
EWS-WT1_rep1_testp-7_peak_1621	chr6	170802390	170802499	+	182	NA	Intergenic	NA	59973	NM_002793	5689	Hs.352768	NM_002793	ENSG00000008018	PSMB1	HC5|PMSB1|PSC5	proteasome subunit beta 1	protein-coding	PSMB1	54.4603	51.8712	41.9681	22.4992	33.4748	23.0662	18.2729	12.1883	30.4311	30.2756	22.5879	20.4311	16.5755	21.0819	31.1225	18.9566
EWS-WT1_rep1_testp-7_peak_1088	chr2	227228847	227229069	+	182	NA	Intergenic	NA	221448	NR_046102	646736	Hs.712836	NR_046102		LOC646736	-	uncharacterized LOC646736	ncRNA	LOC646736	0	0	0	0	0	0	0	0	0.0793756	0	0	0	0	0	0	0
EWS-WT1_rep1_testp-7_peak_1986	chrY	9967951	9968067	+	182	NA	Intergenic	NA	219602	NR_003593	100101121	Hs.522846	NR_003593	ENSG00000237069	TTTY23B	TTTY23	testis-specific transcript, Y-linked 23B (non-protein coding)	ncRNA
EWS-WT1_rep1_testp-7_peak_988	chr2	90468865	90468972	+	182	NA	Intergenic	NA	1357034	NR_039635	100616399		NR_039635	ENSG00000265510	MIR4436A	mir-4436a	microRNA 4436a	ncRNA
EWS-WT1_rep1_testp-7_peak_1682	chr7	92144319	92144489	+	182	NA	intron (NM_001282678, intron 5 of 23)	NA	13441	NM_000466	5189	Hs.164682	NM_000466	ENSG00000127980	PEX1	HMLR1|PBD1A|PBD1B|ZWS|ZWS1	peroxisomal biogenesis factor 1	protein-coding	PEX1	4.03353	4.34929	5.07774	6.52476	2.2484	3.47359	3.49266	4.47921	3.64611	5.1248	2.43988	3.72375	5.97829	3.99074	3.0964	3.60137
EWS-WT1_rep1_testp-7_peak_236	chr1	245134030	245134281	+	182	NA	promoter-TSS (NR_111907)	NA	16	NR_111907	101928068	Hs.134857	NR_111907		LOC101928068	-	uncharacterized LOC101928068	ncRNA	LOC101928068	0.426901	0.356837	0.116138	0.0501467	0.560303	0.927852	1.05477	0.689673	1.22824	0.0896212	0.4862	0.0732335	0.794087	0.466573	0.173395	0.447807
EWS-WT1_rep1_testp-7_peak_1585	chr6	58779403	58779525	+	181	NA	Intergenic	NA	-491740	NR_132996	106660612	Hs.561539	NR_125727	ENSG00000215190	LINC00680	-	long intergenic non-protein coding RNA 680	ncRNA	LINC00680	1.33146	1.03611	1.50914	0.308904	1.13495	0.592437	0.138131	0.277708	2.32844	0.793226	0.908715	0.1759	1.27381	1.59098	0.825705	0.232683
EWS-WT1_rep1_testp-7_peak_279	chr10	42398561	42398773	+	181	NA	Intergenic	NA	464826	NR_024380	441666	Hs.255729	NR_024380	ENSG00000215146	LOC441666	-	zinc finger protein 91 pseudogene	pseudo	LOC441666	2.44061	2.45014	3.29548	3.54623	0	0.430508	0.00654244	0.0820504	1.9554	0.531157	0.65692	0.077676	1.36635	0.10682	0.263948	0.851844
EWS-WT1_rep1_testp-7_peak_528	chr14	73067605	73067801	+	181	NA	Intergenic	NA	84175	NR_106994	102465832		NR_106994	ENSG00000273830	MIR7843	hsa-mir-7843	microRNA 7843	ncRNA
EWS-WT1_rep1_testp-7_peak_1864	chr9	44992674	44993096	+	180	NA	Intergenic	NA	2649	NR_027421	100132948	Hs.645763	NM_001024942	ENSG00000154537	FAM27C	FAM27A|FAM27A1|FAM27A3|bA7G23.5	family with sequence similarity 27 member C	ncRNA	FAM27C	7.89e-08	0.219931	2.74449	0.11494	0	0	0.154976	1.36051	1.29324	0	6.77e-12	0.0200069	0.00535882	0.00053653	1.01135	0.74648
EWS-WT1_rep1_testp-7_peak_773	chr17	72449946	72450276	+	180	NA	Intergenic	NA	-12401	NM_001330457	11314	Hs.9688	NM_007261	ENSG00000167851	CD300A	CLM-8|CMRF-35-H9|CMRF-35H|CMRF35-H|CMRF35-H9|CMRF35H|CMRF35H9|IGSF12|IRC1|IRC1/IRC2|IRC2|IRp60	CD300a molecule	protein-coding	CD300A	0.0121127	0.0131625	0.0741431	0.0569136	0.272533	0.336633	0.322297	0	0.117617	0.0762862	0.343198	0.0431562	0.0163532	0	0.0647977	0
EWS-WT1_rep1_testp-7_peak_960	chr2	42210360	42210473	+	180	NA	Intergenic	NA	-29473	NM_001242815	400950	Hs.738713	NM_001242815	ENSG00000205086	C2orf91	-	chromosome 2 open reading frame 91	protein-coding	C2orf91	0.0246486	0.0267849	0.00754383	0	0.103985	0	0	0.00734396	0	0	0	0	0.0831943	0	0	0
EWS-WT1_rep1_testp-7_peak_1492	chr5	92406069	92406320	+	180	NA	Intergenic	NA	500855	NR_109825	441094	Hs.457407	NR_015369	ENSG00000237187	NR2F1-AS1	-	NR2F1 antisense RNA 1	ncRNA	NR2F1-AS1	2.25624	2.31147	1.24379	0.211547	0.210246	0.177974	0.297072	0.242978	0.0164974	0.749013	0.0991081	0.468119	0.0596378	0.833595	1.11489	1.21998
EWS-WT1_rep1_testp-7_peak_108	chr1	148559570	148559670	+	180	NA	intron (NM_001170755, intron 1 of 21)	NA	-1227	NM_173638	284565	Hs.523572	NM_173638	ENSG00000266338	NBPF15	AB14|AG3|NBPF16	neuroblastoma breakpoint family member 15	protein-coding	NBPF15	9.31094	9.52316	6.16774	3.7382	6.34954	5.62486	6.92335	8.59063	3.35472	3.91037	3.62503	2.38454	3.15392	2.84208	4.25931	6.51679
EWS-WT1_rep1_testp-7_peak_825	chr19	844169	844600	+	180	NA	intron (NM_002777, intron 3 of 4)	NA	3399	NM_002777	5657	Hs.928	NM_002777	ENSG00000196415	PRTN3	ACPA|AGP7|C-ANCA|CANCA|MBN|MBT|NP-4|NP4|P29|PR-3|PR3	proteinase 3	protein-coding	PRTN3	2.79459	2.91233	0	1.10321	0	0	0.261214	0.300295	0.259497	0.288531	0	0	0.123703	0	0.0612697	0.0327657
EWS-WT1_rep1_testp-7_peak_929	chr2	1217260	1217368	+	180	NA	intron (NM_018968, intron 9 of 16)	NA	-199919	NM_000547	7173	Hs.467554	NM_000547	ENSG00000115705	TPO	MSA|TDH2A|TPX	thyroid peroxidase	protein-coding	TPO	0.0145768	0.0079201	0	0.0342459	0	0.00779069	0	0.0260587	0.0235906	0	0.115401	0	0.00983999	0.0170694	0	0
EWS-WT1_rep1_testp-7_peak_792	chr18	110243	110736	+	180	NA	intron (NR_033770, intron 1 of 4)	NA	1424	NR_033770	727758	Hs.585843	NR_033770	ENSG00000263006	ROCK1P1	-	Rho associated coiled-coil containing protein kinase 1 pseudogene 1	pseudo	ROCK1P1	1.96779	1.69964	1.1538	1.58355	2.09863	0.851449	0.683745	0.209773	1.22328	2.55495	0.0874761	1.27198	0.0453108	0.458333	0.601121	1.08355
EWS-WT1_rep1_testp-7_peak_1039	chr2	133029185	133029394	+	179	NA	Intergenic	NA	-13747	NR_027020	554226	Hs.380689	NR_027019	ENSG00000163046	ANKRD30BL	ANKRD30BP3|NCRNA00164	ankyrin repeat domain 30B like	pseudo	ANKRD30BL	0	0	0.142425	0.0869652	0	0.305238	0.090455	0	0.0342325	0.0166524	0	0	0	0	0.00942974	0.211798
EWS-WT1_rep1_testp-7_peak_1981	chrY	1804699	1804911	+	178	NA	Intergenic	NA	120779	NM_001171039	438	Hs.522572	NM_004043	ENSG00000196433	ASMT	ASMTY|HIOMT|HIOMTY	acetylserotonin O-methyltransferase	protein-coding	ASMT	0.0080794	0.0351214	0	0.0189812	0	0	0.0076778	0	0.0392263	0.0127211	0	0	0	0	0.0144071	0.0577845
EWS-WT1_rep1_testp-7_peak_647	chr16	33950354	33950480	+	178	NA	Intergenic	NA	12086	NR_038368	649159	Hs.532675	NM_001040069	ENSG00000256642	LINC00273	NCRNA00273|TOP	long intergenic non-protein coding RNA 273	ncRNA	LINC00273	0	0	0	0	0	0	0	0	0	0	0	0	0	0.00924592	0	0
EWS-WT1_rep1_testp-7_peak_1752	chr8	43092793	43093315	+	178	NA	Intergenic	NA	-54531	NM_001002920	340441	Hs.531579	NM_001002920		POTEA	A26A1|CT104.3|POTE-8|POTE8	POTE ankyrin domain family member A	protein-coding	POTEA	0	0.0126096	0	0.190831	0.195814	0	0	0.0829764	0.0187794	0.219245	0	0.496122	0.0783315	0	0	0.248976
EWS-WT1_rep1_testp-7_peak_390	chr11	93511297	93511400	+	178	NA	Intergenic	NA	-6057	NM_004268	9440	Hs.444931	NM_004268	ENSG00000042429	MED17	CRSP6|CRSP77|DRIP80|TRAP80	mediator complex subunit 17	protein-coding	MED17	5.65857	5.33673	4.84031	4.93707	4.97907	4.13515	5.02837	5.07935	5.89994	3.13844	2.28947	2.75664	4.93075	6.73749	5.03346	2.86998
EWS-WT1_rep1_testp-7_peak_1880	chr9	68390151	68390280	+	178	NA	Intergenic	NA	-25093	NR_039689	100616194		NR_039689	ENSG00000266017	MIR4477B	-	microRNA 4477b	ncRNA
EWS-WT1_rep1_testp-7_peak_1987	chrY	9979245	9979421	+	178	NA	Intergenic	NA	230926	NR_003593	100101121	Hs.522846	NR_003593	ENSG00000237069	TTTY23B	TTTY23	testis-specific transcript, Y-linked 23B (non-protein coding)	ncRNA
EWS-WT1_rep1_testp-7_peak_1588	chr6	75252968	75253072	+	178	NA	intron (NR_110856, intron 2 of 3)	NA	473853	NR_110856	101928516	Hs.384600	NR_110856	ENSG00000223786	LOC101928516	-	uncharacterized LOC101928516	ncRNA
EWS-WT1_rep1_testp-7_peak_1268	chr22	40403128	40403624	+	178	NA	intron (NM_138435, intron 1 of 4)	NA	12423	NM_138435	113828	Hs.197680	NM_138435	ENSG00000133477	FAM83F	-	family with sequence similarity 83 member F	protein-coding	FAM83F	1.01859	1.07078	0	0.975412	0.0622774	0	0	0	0.017918	0.0174324	0	0	0	0	0	0
EWS-WT1_rep1_testp-7_peak_1604	chr6	134353518	134353625	+	178	NA	intron (NM_145176, intron 1 of 4)	NA	20218	NM_145176	154091	Hs.486508	NM_145176	ENSG00000146411	SLC2A12	GLUT12|GLUT8	solute carrier family 2 member 12	protein-coding	SLC2A12	0.245715	0.258111	2.50675	0.211665	2.23445	1.82979	0.00778339	0.317244	0.265105	0.986546	0.211591	0.30641	0.127166	0.623418	1.04792	0.445201
EWS-WT1_rep1_testp-7_peak_1335	chr3	192546350	192546480	+	178	NA	intron (NM_178496, intron 1 of 1)	NA	89535	NM_178496	151963	Hs.151443	NM_178496	ENSG00000180611	MB21D2	C3orf59	Mab-21 domain containing 2	protein-coding	MB21D2	0.558422	0.532818	2.19262	1.07193	0.957651	3.26842	2.60155	2.55657	1.39968	1.04008	0.0908015	1.25361	0.570035	1.51516	0.716469	1.77289
EWS-WT1_rep1_testp-7_peak_943	chr2	9563410	9563672	+	178	NA	promoter-TSS (NR_134951)	NA	-125	NM_001321835	51692	Hs.515972	NM_016207	ENSG00000119203	CPSF3	CPSF-73|CPSF73	cleavage and polyadenylation specific factor 3	protein-coding	CPSF3	20.0982	20.6263	22.7316	8.56803	9.67679	5.286	6.0687	8.50384	18.6259	7.82626	3.72424	4.0938	12.3499	9.26978	10.6122	5.48458
EWS-WT1_rep1_testp-7_peak_1618	chr6	169069419	169069688	+	178	NA	TTS (NM_022138)	NA	227722	NM_001166412	64094	Hs.487200	NM_022138	ENSG00000112562	SMOC2	DTDP1|MST117|MSTP117|MSTP140|SMAP2|bA270C4A.1|bA37D8.1|dJ421D16.1	SPARC related modular calcium binding 2	protein-coding	SMOC2	49.0202	49.3597	7.46772	19.1361	5.73228	44.1949	1.17595	1.91722	7.19783	6.59009	12.0958	72.6579	1.18913	6.04338	3.18663	2.3844
EWS-WT1_rep1_testp-7_peak_2029	chrY	13842657	13842829	+	177	NA	Intergenic	NA	690646	NR_033667	352887	Hs.546221	NR_033667	ENSG00000206159	GYG2P1	GYG2P	glycogenin 2 pseudogene 1	pseudo	GYG2P1	0.278269	0.423341	0.175439	1.01331	0	0	0.343768	0.464292	0.180136	0	0	0	0	0	0	0
EWS-WT1_rep1_testp-7_peak_431	chr12	103462657	103462760	+	177	NA	Intergenic	NA	-82912	NR_126333	101929058	Hs.171310	NR_126333	ENSG00000257860	LOC101929058	-	uncharacterized LOC101929058	ncRNA	LOC101929058	0	0	0	0	0	0	0	0	0	0	0	0	0.267444	0	0.0220774	0.0354195
EWS-WT1_rep1_testp-7_peak_1392	chr4	57641541	57641648	+	177	NA	Intergenic	NA	46045	NR_073417	6691	Hs.98243	NM_021114	ENSG00000128040	SPINK2	HUSI-II	serine peptidase inhibitor, Kazal type 2	protein-coding	SPINK2	0.199772	0.289448	0.0543477	0	0	0	0	0.0264539	0	0	0.258967	0	0.0599353	0	0	0
EWS-WT1_rep1_testp-7_peak_1104	chr2	241847108	241847244	+	177	NA	Intergenic	NA	-11603	NM_001085437	79919	Hs.193745	NM_024861	ENSG00000172478	C2orf54	-	chromosome 2 open reading frame 54	protein-coding	C2orf54	3.45944	3.39813	0	2.24203	1.8213	0	9.37648	10.612	0	1.73066	0	0.738724	0.126541	0	0.00759705	3.59552
EWS-WT1_rep1_testp-7_peak_996	chr2	92305611	92305811	+	177	NA	Intergenic	NA	176552	NR_027714	440888	Hs.730239	NM_001032412		ACTR3BP2	FKSG73	ACTR3B pseudogene 2	pseudo	ACTR3BP2	0	0	0	0	0	0	0	0	0	0	0	0	0.0231365	0	0	0
EWS-WT1_rep1_testp-7_peak_440	chr12	114570724	114570830	+	177	NA	Intergenic	NA	-166601	NM_001146699	9904	Hs.7482	NM_016196	ENSG00000122965	RBM19	-	RNA binding motif protein 19	protein-coding	RBM19	4.4145	4.35577	0.70599	0.849153	0.959442	0.338601	0.625206	0.953488	2.22806	0.562702	0.368894	0.540194	0.685366	0.606339	0.597451	0.424068
EWS-WT1_rep1_testp-7_peak_1074	chr2	204203632	204203754	+	177	NA	intron (NM_001282932, intron 1 of 9)	NA	10731	NM_001282925	10152	Hs.471156	NM_005759	ENSG00000138443	ABI2	ABI-2|ABI2B|AIP-1|AblBP3|SSH3BP2|argBP1|argBPIA|argBPIB	abl interactor 2	protein-coding	ABI2	45.0977	45.6687	45.6795	30.1075	17.2975	13.028	29.0583	32.53	19.5373	18.2471	5.00115	23.434	28.0169	22.4061	25.9254	35.9747
EWS-WT1_rep1_testp-7_peak_1873	chr9	66971029	66971399	+	177	NA	intron (NR_135597, intron 4 of 4).3	NA	48247	NR_121570	101928381	Hs.708686	NR_121570		LOC101928381	-	uncharacterized LOC101928381	ncRNA	LOC101928381	0	0	0	0.117291	0	0.0970289	0.00862613	0.00540912	0.00734523	0	0	0	0.0122552	0.178044	0	0.0259687
EWS-WT1_rep1_testp-7_peak_964	chr2	45171847	45172024	+	176	NA	3' UTR (NM_005413, exon 2 of 2)	NA	2898	NM_005413	6496	Hs.567336	NM_005413	ENSG00000138083	SIX3	HPE2	SIX homeobox 3	protein-coding	SIX3	23.511	21.8749	8.91183	0.0213511	8.077	0	0.164091	0.0433244	3.41224	0	0	8.23531	0.294474	1.10146	2.20399	0.298995
EWS-WT1_rep1_testp-7_peak_1877	chr9	67791255	67791721	+	176	NA	Intergenic	NA	2701	NR_027422	100133121	Hs.744835	NR_027422		FAM27B	FAM27A2	family with sequence similarity 27 member B	ncRNA	FAM27B	3.19641	4.06871	1.64778	0.11494	0	0	0.154976	1.36051	1.29324	0	0.217446	0.677245	1.00745	1.29805	1.34418	0.74648
EWS-WT1_rep1_testp-7_peak_379	chr11	69470328	69470714	+	176	NA	Intergenic	NA	14648	NM_053056	595	Hs.523852	NM_053056	ENSG00000110092	CCND1	BCL1|D11S287E|PRAD1|U21B31	cyclin D1	protein-coding	CCND1	618.868	616.27	231.986	312.524	306.548	212.162	194.293	234.295	226.672	309.434	120.052	207.453	210.734	92.4605	155.518	121.497
EWS-WT1_rep1_testp-7_peak_367	chr11	62608535	62608778	+	176	NA	Intergenic	NA	-1028	NM_018093	54663	Hs.654620	NM_018093	ENSG00000133316	WDR74	-	WD repeat domain 74	protein-coding	WDR74	15.0301	14.7892	3.86405	2.0598	1.31513	1.35668	3.18988	2.507	4.35135	1.49879	0.584514	0.813179	2.48014	2.09248	1.56343	0.382211
EWS-WT1_rep1_testp-7_peak_723	chr17	22250337	22250476	+	176	NA	Intergenic	NA	227969	NM_001190452	100462977	Hs.740185	NM_001190452	ENSG00000256618	MTRNR2L1	HN1	MT-RNR2-like 1	protein-coding	MTRNR2L1	0.0884734	0.0480707	18.489	8.92038	12.4559	14.3184	10.0355	10.1224	13.2211	13.3591	22.709	24.2164	20.313	10.608	25.5343	8.50918
EWS-WT1_rep1_testp-7_peak_1863	chr9	44992438	44992549	+	176	NA	Intergenic	NA	2257	NR_027421	100132948	Hs.645763	NM_001024942	ENSG00000154537	FAM27C	FAM27A|FAM27A1|FAM27A3|bA7G23.5	family with sequence similarity 27 member C	ncRNA	FAM27C	7.89e-08	0.219931	2.74449	0.11494	0	0	0.154976	1.36051	1.29324	0	6.77e-12	0.0200069	0.00535882	0.00053653	1.01135	0.74648
EWS-WT1_rep1_testp-7_peak_1502	chr5	105634229	105634386	+	176	NA	Intergenic	NA	712408	NR_104671	102467213	Hs.570923	NR_104671	ENSG00000251027	LINC01950	-	long intergenic non-protein coding RNA 1950	ncRNA
EWS-WT1_rep1_testp-7_peak_630	chr16	14580925	14581030	+	176	NA	intron (NM_002582, intron 21 of 23)	NA	-116854	NR_131191	105447648	Hs.554151	NR_131191	ENSG00000260009	LINC02130	-	long intergenic non-protein coding RNA 2130	ncRNA
EWS-WT1_rep1_testp-7_peak_934	chr2	1838524	1838649	+	176	NA	intron (NM_001329845, intron 21 of 24)	NA	-90267	NM_012293	7837	Hs.332197	NM_012293	ENSG00000130508	PXDN	COPOA|D2S448|D2S448E|MG50|PRG2|PXN|VPO	peroxidasin	protein-coding	PXDN	24.8912	25.466	22.3286	27.5164	21.8821	13.2371	5.173	8.90947	6.06277	20.078	23.6556	8.50067	6.05663	0.717415	15.1126	4.39611
EWS-WT1_rep1_testp-7_peak_438	chr12	113981156	113981309	+	175	NA	Intergenic	NA	-71355	NM_022363	64211	Hs.302029	NM_022363	ENSG00000089116	LHX5	-	LIM homeobox 5	protein-coding	LHX5	0.0330077	0	0	0	0	0.0235216	0	0	0	0.0173236	0	0	0	0	0	0.0157382
EWS-WT1_rep1_testp-7_peak_468	chr13	28033686	28034057	+	175	NA	Intergenic	NA	-9132	NM_152912	219402	Hs.534582	NM_152912	ENSG00000122033	MTIF3	IF3mt	mitochondrial translational initiation factor 3	protein-coding	MTIF3	12.4324	11.1639	11.9847	7.80485	6.90945	6.44566	10.824	11.29	13.6144	14.5933	11.1516	12.599	9.17138	11.6489	13.1091	6.0166
EWS-WT1_rep1_testp-7_peak_350	chr11	29526072	29526223	+	175	NA	Intergenic	NA	477793	NR_132652	106456574	Hs.128812	NR_132652	ENSG00000261340	LINC01616	n341006	long intergenic non-protein coding RNA 1616	ncRNA	LINC01616	0.0403508	0.076734	0	0	0.0567428	0	0	0.0240448	0	0	0	0	0.19067	0.543382	0	0.851346
EWS-WT1_rep1_testp-7_peak_717	chr17	20945602	20945757	+	175	NA	intron (NM_015276, intron 1 of 12)	NA	673	NM_015276	23326	Hs.462492	NM_015276	ENSG00000124422	USP22	USP3L	ubiquitin specific peptidase 22	protein-coding	USP22	86.0729	86.5161	14.9871	10.975	19.4947	6.04286	8.37355	11.4176	17.7792	13.0162	11.139	8.54508	11.1669	13.0753	15.3797	7.03093
EWS-WT1_rep1_testp-7_peak_1237	chr22	18686060	18686239	+	175	NA	intron (NR_136570, intron 1 of 11)	NA	2481	NR_136570	100996415	Hs.645542	NR_136570		LOC100996415	-	uncharacterized LOC100996415	ncRNA	LOC100996415	0	0	1.61e-16	0	0	0	0	2.82e-27	0	0	3.29e-16	0	0	0	0	0
EWS-WT1_rep1_testp-7_peak_196	chr1	226249844	226250044	+	175	NA	promoter-TSS (NR_002315)	NA	-464	NM_002107	3020	Hs.533624	NM_002107	ENSG00000163041	H3F3A	H3.3A|H3F3	H3 histone family member 3A	protein-coding	H3F3A	175.095	172.2	218.836	116.794	206.328	84.1949	323.411	357.955	179.232	194.217	51.4412	64.0957	528.204	139.909	127.966	160.565
EWS-WT1_rep1_testp-7_peak_23	chr1	16840543	16840704	+	174	NA	Intergenic	NA	-21427	NR_023386	114819	Hs.597881	NR_023386	ENSG00000080947	CROCCP3	CROCCL2|dJ798A10.2	ciliary rootlet coiled-coil, rootletin pseudogene 3	pseudo	CROCCP3	0.845755	0.719463	0.460174	1.44506	0.264296	1.74801	0.836188	1.25231	0.635981	0.948294	0.612255	0.446419	0.611289	1.14043	0.731219	2.62119
EWS-WT1_rep1_testp-7_peak_1108	chr2	241848526	241848837	+	174	NA	Intergenic	NA	-13108	NM_001085437	79919	Hs.193745	NM_024861	ENSG00000172478	C2orf54	-	chromosome 2 open reading frame 54	protein-coding	C2orf54	3.45944	3.39813	0	2.24203	1.8213	0	9.37648	10.612	0	1.73066	0	0.738724	0.126541	0	0.00759705	3.59552
EWS-WT1_rep1_testp-7_peak_804	chr18	18519865	18520061	+	174	NA	Intergenic	NA	171849	NM_005406	6093	Hs.306307	NM_005406	ENSG00000067900	ROCK1	P160ROCK|ROCK-I	Rho associated coiled-coil containing protein kinase 1	protein-coding	ROCK1	15.8618	16.7842	20.8075	27.0696	15.4813	7.68886	13.336	20.0107	20.3006	14.4829	10.703	6.32492	10.2136	13.2271	16.531	9.93985
EWS-WT1_rep1_testp-7_peak_1156	chr20	61176558	61176774	+	174	NA	Intergenic	NA	14547	NR_029676	406923		NR_029676	ENSG00000174407	MIR133A2	MIRN133A2|mir-133a-2	microRNA 133a-2	ncRNA
EWS-WT1_rep1_testp-7_peak_544	chr14	103394824	103395077	+	174	NA	intron (NM_030943, intron 4 of 11)	NA	5957	NM_030943	81693	Hs.534494	NM_030943	ENSG00000166126	AMN	PRO1028|amnionless	amnion associated transmembrane protein	protein-coding	AMN	0.309259	0.416077	0	0	0	0.0157415	0	0	0	0	0.331353	0	0	0	0	0
EWS-WT1_rep1_testp-7_peak_233	chr1	244746169	244746330	+	174	NA	intron (NM_173807, intron 12 of 20)	NA	-70101	NR_123736	51029	Hs.498317	NM_016076	ENSG00000121644	DESI2	C1orf121|CGI-146|DESI|DESI1|DeSI-2|FAM152A|PNAS-4|PPPDE1	desumoylating isopeptidase 2	protein-coding	DESI2	52.4294	52.4876	12.9388	6.51	9.19459	6.57614	15.1663	18.127	5.49916	6.46071	4.29185	5.22561	9.1827	7.70229	7.70635	5.37301
EWS-WT1_rep1_testp-7_peak_454	chr12	131917442	131917584	+	173	NA	Intergenic	NA	85498	NR_103736	338797	Hs.592007	NM_001025466		LOC338797	-	uncharacterized LOC338797	ncRNA	LOC338797	0	0	0.0312939	0	0.647039	0	0	0	0	0	0	0	0	0	0.0911646	0
EWS-WT1_rep1_testp-7_peak_2019	chrY	13482028	13482159	+	173	NA	Intergenic	NA	1051296	NR_033667	352887	Hs.546221	NR_033667	ENSG00000206159	GYG2P1	GYG2P	glycogenin 2 pseudogene 1	pseudo	GYG2P1	0.278269	0.423341	0.175439	1.01331	0	0	0.343768	0.464292	0.180136	0	0	0	0	0	0	0
EWS-WT1_rep1_testp-7_peak_1208	chr21	33850191	33850324	+	173	NA	intron (NM_058187, intron 4 of 7)	NA	65512	NM_058187	59271	Hs.208358	NM_058187	ENSG00000166979	EVA1C	B18|B19|C21orf63|C21orf64|FAM176C|PRED34|SUE21	eva-1 homolog C	protein-coding	EVA1C	11.4287	11.1412	1.59367	14.0788	4.14098	0.700546	5.80146	2.28972	16.607	13.6268	1.96019	13.6372	6.36343	9.21983	0.608347	15.0251
EWS-WT1_rep1_testp-7_peak_1519	chr5	158293803	158293922	+	173	NA	intron (NM_182708, intron 5 of 14)	NA	232908	NM_001324101	1879	Hs.573143	NM_024007	ENSG00000164330	EBF1	COE1|EBF|O/E-1|OLF1	early B-cell factor 1	protein-coding	EBF1	0	0.00918924	3.66995	0.476802	2.63994	0.70505	0.871906	0.0957424	0.410563	1.74421	0.44044	0.185795	0.313961	1.25512	6.26917	0.133057
EWS-WT1_rep1_testp-7_peak_1109	chr2	242699473	242699923	+	173	NA	intron (NR_109778, intron 7 of 7)	NA	-16542	NM_022134	64090	Hs.632556	NM_022134	ENSG00000154252	GAL3ST2	GAL3ST-2|GP3ST	galactose-3-O-sulfotransferase 2	protein-coding	GAL3ST2	0.126594	0.137566	0.0193724	0.501883	0	0.186062	0	0.0188591	0.281704	0	0.0263741	0.0187934	0.0427282	0	0	0.0226352
EWS-WT1_rep1_testp-7_peak_1477	chr5	73936450	73936780	+	173	NA	non-coding (NR_046318, exon 1 of 2)	NA	634	NM_001256576	8507	Hs.104925	NM_003633	ENSG00000171617	ENC1	CCL28|ENC-1|KLHL35|KLHL37|NRPB|PIG10|TP53I10	ectodermal-neural cortex 1	protein-coding	ENC1	25.0274	25.9665	8.36016	5.69172	9.52391	7.24916	2.13784	5.82511	4.26688	6.04811	4.52072	0.798692	5.32866	3.00902	3.63383	1.76276
EWS-WT1_rep1_testp-7_peak_1107	chr2	241848184	241848359	+	172	NA	Intergenic	NA	-12698	NM_001085437	79919	Hs.193745	NM_024861	ENSG00000172478	C2orf54	-	chromosome 2 open reading frame 54	protein-coding	C2orf54	3.45944	3.39813	0	2.24203	1.8213	0	9.37648	10.612	0	1.73066	0	0.738724	0.126541	0	0.00759705	3.59552
EWS-WT1_rep1_testp-7_peak_2012	chrY	13474329	13474526	+	172	NA	Intergenic	NA	1058962	NR_033667	352887	Hs.546221	NR_033667	ENSG00000206159	GYG2P1	GYG2P	glycogenin 2 pseudogene 1	pseudo	GYG2P1	0.278269	0.423341	0.175439	1.01331	0	0	0.343768	0.464292	0.180136	0	0	0	0	0	0	0
EWS-WT1_rep1_testp-7_peak_950	chr2	25523583	25523690	+	172	NA	intron (NM_022552, intron 2 of 22)	NA	27954	NR_031570	100302246		NR_031570	ENSG00000221445	MIR1301	MIRN1301|hsa-mir-1301|mir-1301	microRNA 1301	ncRNA
EWS-WT1_rep1_testp-7_peak_1402	chr4	93050656	93050802	+	172	NA	Intergenic	NA	147724	NR_125920	101929194	Hs.626389	NR_125920		LNCPRESS2	-	lncRNA p53 regulated and ESC associated 2	ncRNA
EWS-WT1_rep1_testp-7_peak_1472	chr5	58109349	58109451	+	172	NA	intron (NM_001317915, intron 3 of 4)	NA	186359	NM_001197223	5144	Hs.117545	NM_006203	ENSG00000113448	PDE4D	ACRDYS2|DPDE3|HSPDE4D|PDE43|PDE4DN2|STRK1	phosphodiesterase 4D	protein-coding	PDE4D	1.78034	1.90348	1.37193	3.28257	0.495531	1.94246	0.619113	0.305206	0.722799	0.435474	8.00036	2.03409	0.965317	0.810874	3.06323	0.890881
EWS-WT1_rep1_testp-7_peak_765	chr17	61836837	61836972	+	172	NA	intron (NM_020198, intron 6 of 12)	NA	14184	NM_020198	57003	Hs.202011	NM_020198	ENSG00000108588	CCDC47	GK001|MSTP041	coiled-coil domain containing 47	protein-coding	CCDC47	25.6388	25.179	6.7816	8.79956	6.37526	7.62741	4.79257	6.01048	6.5338	5.13184	5.65585	6.6267	11.4718	7.68045	7.62377	2.89708
EWS-WT1_rep1_testp-7_peak_308	chr10	126678085	126678191	+	171	NA	exon (NM_001321012, exon 11 of 11)	NA	38315	NM_022802	1488	Hs.501345	NM_001329	ENSG00000175029	CTBP2	-	C-terminal binding protein 2	protein-coding	CTBP2	11.2057	11.6055	4.61318	6.50799	6.34852	4.69596	4.90852	5.60381	4.67644	3.87247	3.82651	0.458444	0.436777	2.58083	2.68123	2.75029
EWS-WT1_rep1_testp-7_peak_1416	chr4	132668458	132668584	+	171	NA	Intergenic	NA	-17472	NR_125884	101927305	Hs.507924	NR_125883		LOC101927305	-	uncharacterized LOC101927305	ncRNA	LOC101927305	0	0	0.119832	0	0	0	0	0	0	0	0	0	0.033038	0	0	0
EWS-WT1_rep1_testp-7_peak_1438	chr5	1644592	1644737	+	171	NA	Intergenic	NA	-10544	NR_003713	728613	Hs.720393	NR_003713		LOC728613	-	programmed cell death 6 pseudogene	pseudo	LOC728613	0.783423	0.648616	0.599333	0.501883	0.700959	0.85631	1.53948	1.2836	0.388943	0.392744	0.133519	0.794567	0.721039	0.672296	0.858313	2.15176
EWS-WT1_rep1_testp-7_peak_1141	chr20	45160711	45160848	+	171	NA	Intergenic	NA	18434	NM_080721	128506	Hs.526636	NM_080721	ENSG00000149635	OCSTAMP	C20orf123|OC-STAMP|dJ257E24.3	osteoclast stimulatory transmembrane protein	protein-coding	OCSTAMP	0	0	0	0	0	0	0	0	0	0	0	0	0	0.013713	0	0
EWS-WT1_rep1_testp-7_peak_1622	chr7	76938	77056	+	171	NA	Intergenic	NA	72441	NR_134325	102723672	Hs.605204	NR_134325		LOC102723672	-	uncharacterized LOC102723672	ncRNA	LOC102723672	0.0813098	0.0441784	0	0	0	0	0.115902	0	0	0	0	0.0482829	0	0	0	0
EWS-WT1_rep1_testp-7_peak_1619	chr6	169825713	169825837	+	171	NA	Intergenic	NA	-171566	NM_003247	7058	Hs.371147	NM_003247	ENSG00000186340	THBS2	TSP2	thrombospondin 2	protein-coding	THBS2	0.03509	0.0381312	4.14782	39.1718	6.42579	5.75542	3.96815	0.906095	0.71301	40.682	26.2041	13.9654	0.189498	1.34913	0.385861	3.45218
EWS-WT1_rep1_testp-7_peak_795	chr18	1060270	1060370	+	171	NA	Intergenic	NA	155123	NM_001117	116	Hs.531719	NM_001117	ENSG00000141433	ADCYAP1	PACAP	adenylate cyclase activating polypeptide 1	protein-coding	ADCYAP1	0	0	0.0249369	0	0.0763852	0	0	0.105197	0	0.0106907	0	0	0.0550014	0.0874598	0	1.54425
EWS-WT1_rep1_testp-7_peak_1893	chr9	84126144	84126257	+	171	NA	Intergenic	NA	178250	NM_001303104	7088	Hs.197320	NM_005077	ENSG00000196781	TLE1	ESG|ESG1|GRG1	transducin like enhancer of split 1	protein-coding	TLE1	6.56467	6.89963	3.57556	1.93917	5.43483	4.17245	3.83535	4.16518	4.54803	3.9206	2.60879	3.68509	1.85606	0.539848	1.77707	1.77695
EWS-WT1_rep1_testp-7_peak_21	chr1	11968559	11968948	+	171	NA	Intergenic	NA	17732	NM_138346	90231	Hs.520094	NM_138346	ENSG00000116685	KIAA2013	-	KIAA2013	protein-coding	KIAA2013	13.6455	12.9747	2.03842	3.87366	2.37576	4.77514	1.34304	1.85858	2.98389	3.03092	3.0053	2.72991	1.98482	3.54293	2.51291	0.68548
EWS-WT1_rep1_testp-7_peak_519	chr14	49087065	49087165	+	171	NA	Intergenic	NA	-822898	NR_039996	100506433	Hs.547419	NR_039996	ENSG00000259129	LINC00648	-	long intergenic non-protein coding RNA 648	ncRNA	LINC00648	0	0	0	0	0	0	0	0.00946878	0	0	0	0	0.0429059	1.82815	0	0
EWS-WT1_rep1_testp-7_peak_1892	chr9	81722155	81722256	+	171	NA	Intergenic	NA	38376	NR_109771	101927450	Hs.738041	NR_109771	ENSG00000260995	LOC101927450	-	uncharacterized LOC101927450	ncRNA
EWS-WT1_rep1_testp-7_peak_974	chr2	67034635	67034860	+	171	NA	Intergenic	NA	-96821	NR_110169	101060019	Hs.116425	NR_110169	ENSG00000230525	LINC01799	-	long intergenic non-protein coding RNA 1799	ncRNA
EWS-WT1_rep1_testp-7_peak_1747	chr8	27723049	27723154	+	171	NA	Intergenic	NA	20532	NR_036249	100422828		NR_036249	ENSG00000265847	MIR4287	-	microRNA 4287	ncRNA
EWS-WT1_rep1_testp-7_peak_1309	chr3	97082029	97082138	+	171	NA	intron (NM_001080448, intron 5 of 17)	NA	-76354	NM_173655	285220	Hs.272208	NM_173655	ENSG00000080224	EPHA6	EHK-2|EHK2|EK12|EPA6|HEK12|PRO57066	EPH receptor A6	protein-coding	EPHA6	0	0.00543201	0.887341	0.00587189	0.731063	0.0587758	0	0.0178724	1.34291	0	0.00833139	0.094987	0.195714	0.134631	0.00891374	0.0786534
EWS-WT1_rep1_testp-7_peak_1644	chr7	16325605	16325748	+	171	NA	intron (NM_001101426, intron 5 of 9)	NA	75565	NR_038947	100506025	Hs.649029	NR_038946	ENSG00000229688	ISPD-AS1	-	ISPD antisense RNA 1	ncRNA	ISPD-AS1	0.00983248	0	0.0240743	0	0.0553072	0.241732	0	0.105464	0.0159126	0.0154813	0.00819384	0.035032	0.0132747	0.120895	0.0350663	0.028129
EWS-WT1_rep1_testp-7_peak_1667	chr7	65565118	65565426	+	170	NA	Intergenic	NA	-14533	NM_001040647	27297	Hs.300684	NM_014478	ENSG00000241258	CRCP	CGRP-RCP|CGRPRCP|RCP|RCP9	CGRP receptor component	protein-coding	CRCP	14.9281	14.9517	8.41253	8.19183	2.38273	2.05434	2.75818	8.35791	7.6679	6.96604	1.18322	4.20164	2.38291	2.12651	2.93751	2.96229
EWS-WT1_rep1_testp-7_peak_885	chr19	41131095	41131214	+	170	NA	intron (NM_001042545, intron 27 of 30)	NA	23877	NM_001042545	8425	Hs.466766	NM_003573	ENSG00000090006	LTBP4	ARCL1C|LTBP-4|LTBP4L|LTBP4S	latent transforming growth factor beta binding protein 4	protein-coding	LTBP4	1.61255	1.50982	2.65448	2.08215	1.42097	0.751576	0.200052	0.270961	0.797217	1.23965	0.873649	1.7101	0.414953	0.493026	1.50155	1.07802
EWS-WT1_rep1_testp-7_peak_1112	chr2	242838669	242838779	+	170	NA	intron (NR_135766, intron 2 of 2)	NA	2567	NR_135768	285095	Hs.85890	NR_135766	ENSG00000216921	LOC285095	-	uncharacterized LOC285095	ncRNA	LOC285095	0	0	0.188141	0.433261	0	0.821364	0	0	0.149228	0	0	0.182517	0.0829936	0.0899804	0.712514	0
EWS-WT1_rep1_testp-7_peak_1862	chr9	44876146	44876397	+	169	NA	Intergenic	NA	-113965	NR_027421	100132948	Hs.645763	NM_001024942	ENSG00000154537	FAM27C	FAM27A|FAM27A1|FAM27A3|bA7G23.5	family with sequence similarity 27 member C	ncRNA	FAM27C	7.89e-08	0.219931	2.74449	0.11494	0	0	0.154976	1.36051	1.29324	0	6.77e-12	0.0200069	0.00535882	0.00053653	1.01135	0.74648
EWS-WT1_rep1_testp-7_peak_1019	chr2	123116964	123117104	+	169	NA	Intergenic	NA	603913	NR_048558	7247	Hs.75066	NM_004622	ENSG00000211460	TSN	BCLF-1|C3PO|RCHF1|REHF-1|TBRBP|TRSLN	translin	protein-coding	TSN	24.8606	24.7612	20.9872	11.7317	14.9341	11.7214	7.69917	9.01823	16.1841	7.57998	4.62075	7.19714	12.2859	10.3123	13.732	9.36824
EWS-WT1_rep1_testp-7_peak_1187	chr21	10182377	10182494	+	169	NA	Intergenic	NA	-213841	NR_038327	100132288	Hs.487562	NM_174948	ENSG00000188681	TEKT4P2	MAFIPL|TEKT4P	tektin 4 pseudogene 2	pseudo	TEKT4P2	3.1428	3.00437	4.80218	2.76653	2.7027	0.277847	2.4402	1.97137	10.8609	1.97193	1.73292	3.24609	3.90281	6.63183	5.75176	1.7126
EWS-WT1_rep1_testp-7_peak_1146	chr20	55354887	55354987	+	169	NA	Intergenic	NA	150579	NM_003222	7022	Hs.473152	NM_003222	ENSG00000087510	TFAP2C	AP2-GAMMA|ERF1|TFAP2G|hAP-2g	transcription factor AP-2 gamma	protein-coding	TFAP2C	10.2922	9.66226	0.676045	4.88861	3.91656	14.4662	4.94354	5.8469	1.89102	3.76776	0.100042	0.332672	1.77204	0.538877	0.742109	2.74751
EWS-WT1_rep1_testp-7_peak_921	chr19	57458414	57458525	+	169	NA	Intergenic	NA	106199	NR_024059	100073347	Hs.467337	NR_024059	ENSG00000268654	MIMT1	LINC00067|MIM1|NCRNA00067	MER1 repeat containing imprinted transcript 1 (non-protein coding)	ncRNA	MIMT1	0.979126	1.12202	1.04611	0.0627353	0.500685	0	0.439852	0.55163	0	0	0	0	0.0961385	0.333542	0	0.916727
EWS-WT1_rep1_testp-7_peak_59	chr1	65363144	65363249	+	169	NA	intron (NM_001321852, intron 1 of 24)	NA	69056	NM_001321857	3716	Hs.207538	NM_002227	ENSG00000162434	JAK1	JAK1A|JAK1B|JTK3	Janus kinase 1	protein-coding	JAK1	39.0439	40.2129	12.4497	19.8769	13.9246	39.4448	15.4275	15.6385	39.5307	28.1517	14.4475	32.677	17.6159	34.0736	31.7132	23.3402
EWS-WT1_rep1_testp-7_peak_944	chr2	9654652	9654759	+	169	NA	intron (NM_003183, intron 10 of 18)	NA	39577	NM_001320858	285148	Hs.667226	NM_001039613	ENSG00000134330	IAH1	-	isoamyl acetate-hydrolyzing esterase 1 homolog	protein-coding	IAH1	6.00788	6.06919	22.1942	14.6752	20.4535	11.5519	14.6775	17.3916	7.89183	11.4537	6.02454	2.8462	22.2224	13.437	18.3488	12.1448
EWS-WT1_rep1_testp-7_peak_607	chr16	1003331	1003467	+	169	NA	intron (NR_033645, intron 2 of 11)	NA	17585	NM_022773	64788	Hs.71912	NM_022773	ENSG00000103227	LMF1	C16orf26|HMFN1876|JFP11|TMEM112|TMEM112A	lipase maturation factor 1	protein-coding	LMF1	1.59927	1.68457	0.378358	0.541684	0.303539	1.60985	0.592058	0.403414	0.269935	0.378481	0.151262	0.0757404	0.37752	0.634549	0.489879	0.119293
EWS-WT1_rep1_testp-7_peak_1695	chr7	131767669	131767869	+	168	NA	Intergenic	NA	172790	NR_110836	101928782	Hs.571369	NR_110836	ENSG00000224865	LOC101928782	-	uncharacterized LOC101928782	ncRNA	LOC101928782	0.0186569	0	0	0	0.104944	0	0	0	0	0	0	0	0	0.0655415	0.0332688	0
EWS-WT1_rep1_testp-7_peak_1855	chr9	25693184	25693393	+	168	NA	Intergenic	NA	-14432	NM_001004125	286319	Hs.26268	NM_001004125	ENSG00000198680	TUSC1	TSG-9|TSG9	tumor suppressor candidate 1	protein-coding	TUSC1	18.8262	17.9763	5.01179	5.95391	6.47493	1.16098	3.96094	2.62205	7.91739	3.71256	1.29192	3.68233	3.83511	3.00569	5.48751	5.72313
EWS-WT1_rep1_testp-7_peak_1784	chr8	86833323	86833450	+	168	NA	Intergenic	NA	6785	NR_003594	100288527	Hs.535056	NR_003594		REXO1L2P	-	REX1, RNA exonuclease 1 homolog-like 2, pseudogene	pseudo	REXO1L2P	0	0	0	0	0.0119633	0	0	0	0	0	0	0	0	0	0	0
EWS-WT1_rep1_testp-7_peak_2004	chrY	13465879	13466094	+	168	NA	Intergenic	NA	1067403	NR_033667	352887	Hs.546221	NR_033667	ENSG00000206159	GYG2P1	GYG2P	glycogenin 2 pseudogene 1	pseudo	GYG2P1	0.278269	0.423341	0.175439	1.01331	0	0	0.343768	0.464292	0.180136	0	0	0	0	0	0	0
EWS-WT1_rep1_testp-7_peak_260	chr10	16337032	16337132	+	168	NA	Intergenic	NA	-141860	NM_030664	9317	Hs.444321	NM_030664	ENSG00000165983	PTER	HPHRP|RPR-1	phosphotriesterase related	protein-coding	PTER	0	0	4.03267	1.92438	0.132114	3.04408	1.17178	3.51295	0.0760217	1.72885	1.86921	0.334729	0.951292	1.01763	0.748642	0.873505
EWS-WT1_rep1_testp-7_peak_864	chr19	18058847	18059157	+	168	NA	Intergenic	NA	-3109	NM_002248	3780	Hs.158173	NM_002248	ENSG00000105642	KCNN1	KCa2.1|SK1|SKCA1|hSK1	potassium calcium-activated channel subfamily N member 1	protein-coding	KCNN1	0.448749	0.61893	1.6798	0.0202743	0	0.156817	0	0.0102849	1.96923	0.258166	0.0143832	0.133237	0	0	0.16158	0.0123442
EWS-WT1_rep1_testp-7_peak_941	chr2	8655927	8656156	+	168	NA	Intergenic	NA	67881	NR_110257	101929567	Hs.634706	NR_110257	ENSG00000236008	LINC01814	-	long intergenic non-protein coding RNA 1814	ncRNA
EWS-WT1_rep1_testp-7_peak_1918	chr9	136779837	136779980	+	168	NA	intron (NM_001134398, intron 2 of 29)	NA	77538	NM_001134398	7410	Hs.369921	NM_003371	ENSG00000160293	VAV2	VAV-2	vav guanine nucleotide exchange factor 2	protein-coding	VAV2	59.3512	61.7111	3.79019	24.031	9.59811	4.64323	7.23176	11.1653	10.0515	13.6345	0.358448	10.7109	7.32597	8.09231	8.378	4.79369
EWS-WT1_rep1_testp-7_peak_346	chr11	15251484	15251586	+	168	NA	intron (NM_001278316, intron 7 of 10)	NA	80887	NM_001278316	387755	Hs.591997	NM_001031853	ENSG00000188487	INSC	-	inscuteable homolog (Drosophila)	protein-coding	INSC	0	0.00770459	0	0	0	0.0833656	0	0	0	0	0.0472679	0	0	0	0	0
EWS-WT1_rep1_testp-7_peak_1362	chr4	20918558	20918717	+	168	NA	intron (NM_147182, intron 2 of 8)	NA	-34304	NM_025221	80333	Hs.655705	NM_025221	ENSG00000185774	KCNIP4	CALP|KCHIP4	potassium voltage-gated channel interacting protein 4	protein-coding	KCNIP4	0.253483	0.181012	1.32107	1.41222	0.896236	2.5392	0.591884	2.7534	1.4065	0.627174	0.814777	0.696701	1.2809	13.5396	2.41501	2.53809
EWS-WT1_rep1_testp-7_peak_1571	chr6	37611762	37612065	+	168	NA	intron (NM_153487, intron 13 of 16)	NA	53853	NM_153487	266727	Hs.437993	NM_153487	ENSG00000112139	MDGA1	GPIM|MAMDC3	MAM domain containing glycosylphosphatidylinositol anchor 1	protein-coding	MDGA1	0.468524	0.416816	0.173334	0.293324	0.0724017	0.0440274	0.362059	0.564516	0.562433	0.231036	0.015017	0.116178	0.771569	0.251711	1.16368	0.968451
EWS-WT1_rep1_testp-7_peak_1054	chr2	136875735	136875974	+	168	NA	promoter-TSS (NM_003467)	NA	-129	NM_003467	7852	Hs.593413	NM_003467	ENSG00000121966	CXCR4	CD184|D2S201E|FB22|HM89|HSY3RR|LAP-3|LAP3|LCR1|LESTR|NPY3R|NPYR|NPYRL|NPYY3R|WHIM|WHIMS	C-X-C motif chemokine receptor 4	protein-coding	CXCR4	48.4302	50.7424	37.0163	13.4607	37.6315	25.3166	8.63968	17.1729	29.3715	13.0364	7.73854	5.59573	12.1819	18.6483	46.2535	15.2459
EWS-WT1_rep1_testp-7_peak_366	chr11	62608300	62608430	+	168	NA	promoter-TSS (NM_018093)	NA	-737	NM_018093	54663	Hs.654620	NM_018093	ENSG00000133316	WDR74	-	WD repeat domain 74	protein-coding	WDR74	15.0301	14.7892	3.86405	2.0598	1.31513	1.35668	3.18988	2.507	4.35135	1.49879	0.584514	0.813179	2.48014	2.09248	1.56343	0.382211
EWS-WT1_rep1_testp-7_peak_98	chr1	144340719	144340825	+	168	NA	promoter-TSS (NR_024511)	NA	-13	NR_109754	728855	Hs.456578	NR_024510		LINC00623	CH17-118O6.2	long intergenic non-protein coding RNA 623	ncRNA	LINC00623	0.23798	0.235738	0.0962657	0.435516	0.300113	0.0367775	0.538269	0.410942	0.0501847	0.337743	0.0229571	0.0764026	0.48731	0.0644711	0.144072	0.243903
EWS-WT1_rep1_testp-7_peak_1940	chr9	141093860	141094387	+	168	NA	promoter-TSS (NR_135133)	NA	-220	NR_135133	101928932	Hs.586416	NR_135133	ENSG00000237419	LOC101928932	-	uncharacterized LOC101928932	ncRNA	LOC101928932	3.90213	4.87826	6.00305	21.7422	4.07907	0.0738238	0.656313	2.18121	7.09748	1.57676	0	9.51465	1.81823	3.07321	6.21931	0.987905
EWS-WT1_rep1_testp-7_peak_837	chr19	1826900	1827117	+	167	NA	exon (NM_020695, exon 2 of 16)	NA	4920	NR_034114	100288123	Hs.662426	NR_034114	ENSG00000267244	LOC100288123	-	uncharacterized LOC100288123	ncRNA	LOC100288123	1.12081	1.32067	0	0.079312	0	0.0577373	0.0898276	0.0482807	0.065562	0.0850469	0	0.176412	0	0.142315	0.240797	0.0965797
EWS-WT1_rep1_testp-7_peak_1537	chr5	180021831	180022170	+	167	NA	Intergenic	NA	-3513	NM_052863	92304	Hs.62492	NM_052863	ENSG00000161055	SCGB3A1	HIN-1|HIN1|LU105|PnSP-2|UGRP2	secretoglobin family 3A member 1	protein-coding	SCGB3A1	0.0492046	0.160408	0	0	0.83032	31.0313	0.140276	0.175924	0	0	0.0410044	0.116874	0.664305	0.144046	0	0
EWS-WT1_rep1_testp-7_peak_1007	chr2	102135430	102135570	+	167	NA	Intergenic	NA	-44335	NM_001145664	731220	Hs.662488	NM_207403	ENSG00000196460	RFX8	-	RFX family member 8, lacking RFX DNA binding domain	protein-coding	RFX8	0	0	0	0.15578	0.37298	0.0567021	0	0.0632201	0	0.334088	0	0.0787495	0	0	0	0
EWS-WT1_rep1_testp-7_peak_499	chr13	113808633	113808800	+	167	NA	Intergenic	NA	-4252	NM_003891	8858	Hs.1011	NM_003891	ENSG00000126231	PROZ	PZ	protein Z, vitamin K dependent plasma glycoprotein	protein-coding	PROZ	0.26542	0.272401	0	0.623561	0.82943	0.0157617	1.09298	0.966546	0.0477274	0.441123	0	0	2.09032	0.673412	0.0262941	0.210923
EWS-WT1_rep1_testp-7_peak_1407	chr4	108891311	108891476	+	167	NA	Intergenic	NA	-19477	NM_005327	3033	Hs.438289	NM_005327	ENSG00000138796	HADH	HAD|HADH1|HADHSC|HCDH|HHF4|MSCHAD|SCHAD	hydroxyacyl-CoA dehydrogenase	protein-coding	HADH	19.6021	19.3032	12.1092	5.65716	11.8001	4.95496	3.39759	3.77712	10.605	7.52946	2.17116	5.02303	8.00945	6.17437	5.05814	3.25887
EWS-WT1_rep1_testp-7_peak_859	chr19	15310937	15311072	+	167	NA	intron (NM_000435, intron 1 of 32)	NA	788	NM_000435	4854	Hs.8546	NM_000435	ENSG00000074181	NOTCH3	CADASIL|CADASIL1|CASIL|IMF2|LMNS	notch 3	protein-coding	NOTCH3	32.5431	32.4926	4.7648	7.47528	1.55008	3.84755	1.52535	2.56645	0.537932	4.44179	0.890178	1.30911	0.291501	0.657032	0.650975	0.72741
EWS-WT1_rep1_testp-7_peak_354	chr11	36371664	36371807	+	167	NA	intron (NM_001160167, intron 1 of 8)	NA	-25800	NM_001160168	79899	Hs.19987	NM_024841	ENSG00000135362	PRR5L	PROTOR2	proline rich 5 like	protein-coding	PRR5L	21.4928	22.1611	3.21074	4.55083	8.11076	0.116324	1.95456	3.38506	4.19162	4.49782	0.281134	3.90315	6.02383	0.997164	11.7696	4.07841
EWS-WT1_rep1_testp-7_peak_819	chr18	74570898	74571130	+	167	NA	intron (NM_001306089, intron 3 of 30)	NA	34898	NM_007345	7776	Hs.719137	NM_007345	ENSG00000130856	ZNF236	ZNF236A|ZNF236B	zinc finger protein 236	protein-coding	ZNF236	3.38936	3.41809	0.9644	3.09882	1.435	2.4932	1.76363	3.722	1.2386	2.70581	1.04897	0.762444	1.47989	1.46086	1.39724	1.36343
EWS-WT1_rep1_testp-7_peak_1490	chr5	87972062	87972174	+	167	NA	intron (NR_015436, intron 1 of 4)	NA	2144	NR_024383	645323	Hs.12827	NR_015436	ENSG00000245526	LINC00461	EyeLinc1|VISC|Visc-1a|Visc-1b|Visc-2	long intergenic non-protein coding RNA 461	ncRNA	LINC00461	10.2321	10.238	2.99749	3.86706	0.523793	0.0468409	24.2674	15.2043	8.57222	13.187	0.0273885	4.05285	6.68539	10.8209	9.33298	29.7819
EWS-WT1_rep1_testp-7_peak_129	chr1	151689262	151689603	+	167	NA	promoter-TSS (NM_001291106)	NA	-136	NM_007185	11189	Hs.26047	NM_007185	ENSG00000159409	CELF3	BRUNOL1|CAGH4|ERDA4|ETR-1|TNRC4	CUGBP, Elav-like family member 3	protein-coding	CELF3	1.48007	1.45517	0.00958695	0.257569	0.0440493	0.263678	0.316277	0.475981	0.0380206	0.0431552	0.00652597	0.130206	0.222025	0.00917013	0.432892	0.487272
EWS-WT1_rep1_testp-7_peak_916	chr19	55795220	55795428	+	167	NA	promoter-TSS (NM_032430)	NA	-210	NM_032430	84446	Hs.182081	NM_032430	ENSG00000160469	BRSK1	hSAD1	BR serine/threonine kinase 1	protein-coding	BRSK1	15.3755	15.3171	0.0455543	0.236036	0	0.143191	0.0990115	0.0975644	0.0963533	0.0234355	0.0062019	0.0972241	0.0602855	0.0522885	0.0398124	0.117099
EWS-WT1_rep1_testp-7_peak_757	chr17	43697436	43697621	+	167	NA	promoter-TSS (NR_027295)	NA	-167	NR_138258	147081	Hs.128813	NM_152466	ENSG00000204650	CRHR1-IT1	C17orf69|MGC57346	CRHR1 intronic transcript 1	ncRNA	CRHR1-IT1	0.619601	0.615336	0.0803739	0.877247	0.0461619	0.311413	0.261257	0.293417	0.3918	0.0839892	0.287236	0.141324	0.0997171	0.394007	0.299996	0.287603
EWS-WT1_rep1_testp-7_peak_1779	chr8	84000823	84001008	+	166	NA	Intergenic	NA	176576	NR_134295	101927141	Hs.128557	NR_134295	ENSG00000254394	LOC101927141	-	uncharacterized LOC101927141	ncRNA	LOC101927141	0	0	0	0	0.210059	0	0	0	0.36262	0	0	0.487862	0	0	0	0
EWS-WT1_rep1_testp-7_peak_1907	chr9	128753268	128753432	+	166	NA	Intergenic	NA	242872	NM_001134778	5090	Hs.428027	NM_006195	ENSG00000167081	PBX3	-	PBX homeobox 3	protein-coding	PBX3	9.91343	9.9457	9.0434	2.17801	4.65379	0.529039	4.56992	7.09581	5.81009	20.2843	0.855675	2.1494	0.428845	5.38043	4.39959	22.9404
EWS-WT1_rep1_testp-7_peak_1343	chr3	197866651	197866864	+	166	NA	Intergenic	NA	-12480	NM_001145248	728262	Hs.744675	NM_001145248		FAM157A	-	family with sequence similarity 157 member A	protein-coding	FAM157A	0.673404	0.615362	0.0239288	2.12385	0	0.0854486	0.538629	0.389639	1.24428	0.129474	0	0.128149	0.0309195	0	0.0703577	1.376
EWS-WT1_rep1_testp-7_peak_478	chr13	52025839	52026242	+	166	NA	intron (NM_001039938, intron 2 of 2)	NA	1235	NM_001306091	26512	Hs.439440	NM_012141	ENSG00000102786	INTS6	DBI-1|DDX26|DDX26A|DICE1|HDB|INT6|Notchl2	integrator complex subunit 6	protein-coding	INTS6	18.0789	18.1836	17.1654	10.6635	11.3288	4.35837	11.9695	17.069	14.3193	10.0613	5.88461	13.0116	12.0599	27.965	16.7995	9.81786
EWS-WT1_rep1_testp-7_peak_515	chr14	31494817	31494917	+	166	NA	promoter-TSS (NM_001254728)	NA	191	NM_007077	11154	Hs.293411	NM_007077	ENSG00000100478	AP4S1	AP47B|CLA20|CLAPS4|CPSQ6|SPG52	adaptor related protein complex 4 sigma 1 subunit	protein-coding	AP4S1	0.841312	0.80389	0.284124	0.221507	0.387562	0.399253	0.623742	0.514297	0.592743	1.2333	0.268957	0.831202	0.332919	0.513818	0.743641	0.560214
EWS-WT1_rep1_testp-7_peak_271	chr10	42387889	42388078	+	165	NA	Intergenic	NA	475510	NR_024380	441666	Hs.255729	NR_024380	ENSG00000215146	LOC441666	-	zinc finger protein 91 pseudogene	pseudo	LOC441666	2.44061	2.45014	3.29548	3.54623	0	0.430508	0.00654244	0.0820504	1.9554	0.531157	0.65692	0.077676	1.36635	0.10682	0.263948	0.851844
EWS-WT1_rep1_testp-7_peak_525	chr14	70309355	70309747	+	165	NA	Intergenic	NA	-36563	NM_022137	64093	Hs.497349	NM_022137	ENSG00000198732	SMOC1	OAS	SPARC related modular calcium binding 1	protein-coding	SMOC1	120.925	123.806	17.0869	25.6157	29.7155	0.0132555	37.84	38.1379	30.2344	45.826	0.263523	12.6659	15.2774	59.2677	49.7347	11.3792
EWS-WT1_rep1_testp-7_peak_483	chr13	76993559	76993659	+	165	NA	Intergenic	NA	466931	NM_138444	115207	Hs.644125	NM_138444	ENSG00000178695	KCTD12	C13orf2|PFET1|PFETIN	potassium channel tetramerization domain containing 12	protein-coding	KCTD12	279.806	281.13	382.362	360.952	327.497	9.18762	122.664	182.324	161.605	188.529	9.54942	242.997	216.721	831.926	387.941	150.136
EWS-WT1_rep1_testp-7_peak_107	chr1	148241980	148242113	+	165	NA	intron (NM_001037501, intron 6 of 19)	NA	-39510	NM_001164261	645142	Hs.730589	NM_001164261	ENSG00000256374	PPIAL4D	-	peptidylprolyl isomerase A like 4D	protein-coding	PPIAL4D	0.00486823	0.0264508	0.0297989	0.0343113	1.36e-18	0.0208149	0.053593	0.0674865	0.0709077	0.0597282	0.00405691	0	0.0228856	0.0294945	0.0217017	0.0501586
EWS-WT1_rep1_testp-7_peak_398	chr12	2681454	2681633	+	165	NA	intron (NM_001129830, intron 13 of 47)	NA	99843	NR_046579	100874235	Hs.667644	NR_046579	ENSG00000256271	CACNA1C-AS2	-	CACNA1C antisense RNA 2	ncRNA	CACNA1C-AS2	0	0	0	0	0	0.201227	0.0357793	0.0448717	0	0	0	0	0	0	0	0.0538562
EWS-WT1_rep1_testp-7_peak_293	chr10	97784917	97785022	+	165	NA	intron (NM_001159747, intron 10 of 11)	NA	-18190	NM_019084	54619	Hs.596479	NM_019084	ENSG00000107443	CCNJ	bA690P14.1	cyclin J	protein-coding	CCNJ	23.4217	23.9462	7.13642	3.69711	4.83116	2.10861	3.14892	3.38779	1.47966	2.90529	1.9579	1.86238	3.20938	1.4859	2.49989	3.01987
EWS-WT1_rep1_testp-7_peak_328	chr11	1885254	1885424	+	165	NA	intron (NM_002339, intron 1 of 10)	NA	-1056	NM_001242932	4046	Hs.56729	NM_002339	ENSG00000130592	LSP1	WP34|pp52	lymphocyte-specific protein 1	protein-coding	LSP1	2.02925	1.95654	0.0559493	0.2991	0.403969	0.279151	0.161313	0.015562	0.0633965	0.143916	0.533198	0.178339	0.246807	0.0840978	1.56581	0.224135
EWS-WT1_rep1_testp-7_peak_1575	chr6	41474898	41475003	+	165	NA	intron (NR_120347, intron 2 of 2)	NA	4768	NR_120347	103106903	Hs.563396	NR_120347	ENSG00000226917	LINC01276	-	long intergenic non-protein coding RNA 1276	ncRNA	LINC01276	0	0	0	0	0	0	0	0	0.0454756	0	0	0	0	0	0	0
EWS-WT1_rep1_testp-7_peak_694	chr17	1389028	1389341	+	165	NA	promoter-TSS (NM_001080950)	NA	-133	NM_001080950	4641	Hs.286226	NM_033375	ENSG00000197879	MYO1C	MMI-beta|MMIb|NMI|myr2	myosin IC	protein-coding	MYO1C	59.6196	62.1672	14.6606	8.23096	13.6191	4.41126	3.56248	3.57743	13.8962	6.72448	6.89685	6.49388	2.81921	4.23701	11.1589	0.907672
EWS-WT1_rep1_testp-7_peak_194	chr1	225615630	225616052	+	165	NA	promoter-TSS (NM_002296)	NA	-26	NM_002296	3930	Hs.435166	NM_002296	ENSG00000143815	LBR	DHCR14B|LMN2R|PHA|TDRD18	lamin B receptor	protein-coding	LBR	64.9964	65.4307	10.0894	3.85067	9.73895	3.78778	5.94511	13.0135	2.47512	5.61574	5.42508	1.26802	16.1366	4.89291	6.45779	2.0886
EWS-WT1_rep1_testp-7_peak_124	chr1	149857640	149858119	+	165	NA	promoter-TSS (NM_003517)	NA	353	NM_003528	8349	Hs.2178	NM_003528	ENSG00000184678	HIST2H2BE	GL105|H2B|H2B.1|H2BFQ|H2BGL105|H2BQ	histone cluster 2 H2B family member e	protein-coding	HIST2H2BE	5.43448	5.67202	16.729	1.66537	25.6271	1.69791	8.66081	19.9441	12.5627	5.58465	2.29503	0.483391	3.86103	8.599	1.47143	4.16146
EWS-WT1_rep1_testp-7_peak_40	chr1	28975578	28975755	+	165	NA	TTS (NR_004407)	NA	554	NR_004407	26824	Hs.640266	NR_004407	ENSG00000270103	RNU11	RNU11-1|U11	RNA, U11 small nuclear	snRNA	RNU11	0	0.369135	0.415861	0	0	0	0	0	0	0	0	0	0	0	0	0
EWS-WT1_rep1_testp-7_peak_174	chr1	201617517	201617769	+	164	NA	5' UTR (NM_020443, exon 1 of 30)	NA	193	NM_020443	89796	Hs.585374	NM_020443	ENSG00000134369	NAV1	POMFIL3|STEERIN1|UNC53H1	neuron navigator 1	protein-coding	NAV1	35.8264	37.9336	6.43098	18.7384	7.46727	1.29892	20.1218	34.4802	7.18943	20.6599	1.40446	8.89713	44.0666	6.56739	15.3715	17.3848
EWS-WT1_rep1_testp-7_peak_1583	chr6	58776253	58777901	+	164	NA	Intergenic	NA	-489353	NR_132996	106660612	Hs.561539	NR_125727	ENSG00000215190	LINC00680	-	long intergenic non-protein coding RNA 680	ncRNA	LINC00680	1.33146	1.03611	1.50914	0.308904	1.13495	0.592437	0.138131	0.277708	2.32844	0.793226	0.908715	0.1759	1.27381	1.59098	0.825705	0.232683
EWS-WT1_rep1_testp-7_peak_1031	chr2	133019952	133020227	+	164	NA	Intergenic	NA	-4547	NR_027020	554226	Hs.380689	NR_027019	ENSG00000163046	ANKRD30BL	ANKRD30BP3|NCRNA00164	ankyrin repeat domain 30B like	pseudo	ANKRD30BL	0	0	0.142425	0.0869652	0	0.305238	0.090455	0	0.0342325	0.0166524	0	0	0	0	0.00942974	0.211798
EWS-WT1_rep1_testp-7_peak_896	chr19	47923656	47923870	+	164	NA	promoter-TSS (NM_001009813)	NA	-978	NM_020160	56917	Hs.380923	NM_020160	ENSG00000105419	MEIS3	MRG2	Meis homeobox 3	protein-coding	MEIS3	131.968	130.52	8.41079	3.34504	2.62002	0.294625	2.5049	1.18593	13.1007	4.33362	0.467556	4.4003	4.87359	21.9655	11.0607	3.10419
EWS-WT1_rep1_testp-7_peak_111	chr1	149223773	149224250	+	163	NA	Intergenic	NA	-63119	NR_111933	388692	Hs.271249	NM_001013644		LOC388692	-	uncharacterized LOC388692	ncRNA	LOC388692	0	0	0.000102451	0.337711	0.403545	6.88e-06	0.137192	0.342767	1.04e-05	0.000689232	0.000665217	0.000114679	0.000112984	0	9.18e-05	0.205556
EWS-WT1_rep1_testp-7_peak_82	chr1	142895942	142896126	+	163	NA	Intergenic	NA	-182429	NR_046228	100874392	Hs.648245	NR_046228		ANKRD20A12P	-	ankyrin repeat domain 20 family member A12, pseudogene	pseudo	ANKRD20A12P	1.73548	1.58586	7.24298	0.849421	1.55304	0.674573	0.337339	0.34472	2.36181	0.289813	0.0766951	1.70197	0.408258	0.808276	0.480614	0.488968
EWS-WT1_rep1_testp-7_peak_1004	chr2	92316255	92316366	+	163	NA	Intergenic	NA	187151	NR_027714	440888	Hs.730239	NM_001032412		ACTR3BP2	FKSG73	ACTR3B pseudogene 2	pseudo	ACTR3BP2	0	0	0	0	0	0	0	0	0	0	0	0	0.0231365	0	0	0
EWS-WT1_rep1_testp-7_peak_1431	chr4	190893851	190894019	+	163	NA	Intergenic	NA	31961	NM_004477	2483	Hs.203772	NM_004477	ENSG00000109536	FRG1	FRG1A|FSG1	FSHD region gene 1	protein-coding	FRG1	25.2731	24.8613	20.4808	10.4239	11.6757	4.88687	13.4665	9.62818	11.4217	8.82125	3.55086	4.94695	6.15171	10.7725	9.95457	6.23754
EWS-WT1_rep1_testp-7_peak_1129	chr20	29646368	29646546	+	163	NA	Intergenic	NA	-8319	NR_045115	140678	Hs.653099	NR_045115		MLLT10P1	MLLT10L|bA348I14.3	myeloid/lymphoid or mixed-lineage leukemia; translocated to, 10 pseudogene 1	pseudo	MLLT10P1	0.0413141	0.0448948	0.151733	0.582365	0.23239	0.176645	0.314084	1.03399	0	0	0	0.392527	0.0557777	0.846626	0	0.413674
EWS-WT1_rep1_testp-7_peak_805	chr18	18520157	18520314	+	163	NA	Intergenic	NA	171577	NM_005406	6093	Hs.306307	NM_005406	ENSG00000067900	ROCK1	P160ROCK|ROCK-I	Rho associated coiled-coil containing protein kinase 1	protein-coding	ROCK1	15.8618	16.7842	20.8075	27.0696	15.4813	7.68886	13.336	20.0107	20.3006	14.4829	10.703	6.32492	10.2136	13.2271	16.531	9.93985
EWS-WT1_rep1_testp-7_peak_27	chr1	17067418	17068033	+	163	NA	Intergenic	NA	-6769	NM_001282321	729574		NM_001282321	ENSG00000237847	FAM231A	FAM231C	family with sequence similarity 231 member A	protein-coding
EWS-WT1_rep1_testp-7_peak_1301	chr3	75692622	75692731	+	163	NA	Intergenic	NA	12762	NR_031714	100302212		NR_031714		MIR1324	MIRN1324|hsa-mir-1324	microRNA 1324	ncRNA
EWS-WT1_rep1_testp-7_peak_1573	chr6	38133920	38134152	+	163	NA	Intergenic	NA	-315336	NR_144472	101929425	Hs.665280	NR_144472		BTBD9-AS1	-	BTBD9 antisense RNA 1	ncRNA
EWS-WT1_rep1_testp-7_peak_949	chr2	20549953	20550239	+	163	NA	intron (NM_015317, intron 1 of 20)	NA	515	NM_001282752	23369	Hs.467824	NM_015317	ENSG00000055917	PUM2	PUMH2|PUML2	pumilio RNA binding family member 2	protein-coding	PUM2	20.3508	20.0428	27.6208	24.3536	20.7576	15.2951	16.6679	18.7585	13.9965	11.9935	11.8358	13.6808	13.7405	20.0713	16.8547	19.9886
EWS-WT1_rep1_testp-7_peak_962	chr2	44636177	44636332	+	163	NA	intron (NM_024766, intron 3 of 10)	NA	47211	NM_024766	79823	Hs.468349	NM_024766	ENSG00000143919	CAMKMT	C2orf34|CLNMT|CaM KMT|Cam|KMT	calmodulin-lysine N-methyltransferase	protein-coding	CAMKMT	5.44111	6.04088	2.79803	2.42496	1.07826	2.12783	2.76048	1.05441	1.19319	1.04476	0.344068	0.840589	0.875942	0.897883	0.696794	1.58192
EWS-WT1_rep1_testp-7_peak_1896	chr9	88443339	88443453	+	163	NA	intron (NR_029410, intron 3 of 8)	NA	22479	NR_029410	389765	Hs.715986	NR_029410		LOC389765	-	kinesin family member 27 pseudogene	pseudo	LOC389765	0.902256	0.873609	1.82381	3.2536	0.731159	2.64342	3.55731	2.97738	1.48669	0.450257	0.485953	1.68577	1.26172	2.27358	2.84178	0.696506
EWS-WT1_rep1_testp-7_peak_1143	chr20	48099958	48100174	+	163	NA	promoter-TSS (NM_004975)	NA	-885	NM_004975	3745	Hs.84244	NM_004975	ENSG00000158445	KCNB1	DRK1|Kv2.1	potassium voltage-gated channel subfamily B member 1	protein-coding	KCNB1	10.4689	10.5518	2.72958	16.2488	0.293945	0.0662028	21.8209	30.4432	5.27475	16.3614	0.016129	14.5387	9.86943	4.77532	9.9742	27.2531
EWS-WT1_rep1_testp-7_peak_1369	chr4	49151404	49151519	+	162	NA	Intergenic	NA	162802	NM_001286791	80157	Hs.479703	NM_025087	ENSG00000109182	CWH43	CWH43-C	cell wall biogenesis 43 C-terminal homolog	protein-coding	CWH43	0	0	0.332895	0	0	0.834486	0	0	0	0	0	0	0	0	0	0
EWS-WT1_rep1_testp-7_peak_2031	chrY	24415678	24415819	+	162	NA	Intergenic	NA	29275	NR_001541	83863	Hs.121389	NR_001541	ENSG00000215560	TTTY5	LINC00126|NCRNA00126|TTY5	testis-specific transcript, Y-linked 5 (non-protein coding)	ncRNA
EWS-WT1_rep1_testp-7_peak_1936	chr9	140610520	140610959	+	162	NA	intron (NM_024757, intron 2 of 26)	NA	-46735	NR_024341	643210	Hs.721002	NM_001039765		EHMT1-IT1	-	EHMT1 intronic transcript 1	ncRNA	EHMT1-IT1	0	0	0.464904	0.430704	0.810246	0.349936	0.572428	0.499406	0.42385	0.762873	0.130952	0.046656	0.0707175	0.084338	0.373614	0.636863
EWS-WT1_rep1_testp-7_peak_123	chr1	149824837	149825190	+	162	NA	TTS (NM_001005464)	NA	832	NM_001005464	333932	Hs.647745	NM_001005464	ENSG00000203852	HIST2H3A	H3/n|H3/o	histone cluster 2 H3 family member a	protein-coding	HIST2H3A	0.0657547	0.158674	0.138415	0	0.190794	0.0362567	0.0214888	0.121273	0.0365957	0	0.00942211	0	0.0457938	0	0	0.0323456
EWS-WT1_rep1_testp-7_peak_1550	chr6	26045722	26045899	+	161	NA	exon (NM_003531, exon 1 of 1)	NA	171	NM_003531	8352	Hs.248176	NM_003531	ENSG00000278272	HIST1H3C	H3.1|H3/c|H3FC	histone cluster 1 H3 family member c	protein-coding	HIST1H3C	0.849235	0.542846	2.14046	0.469444	1.68597	0.480578	0.142416	0.41675	1.05099	0.943854	0.208149	0.415296	1.41632	0	1.42527	0.0714563
EWS-WT1_rep1_testp-7_peak_1510	chr5	132366649	132366812	+	161	NA	Intergenic	NA	-4434	NM_001300817	54819	Hs.29700	NM_017665	ENSG00000155329	ZCCHC10	-	zinc finger CCHC-type containing 10	protein-coding	ZCCHC10	8.27084	7.65085	7.78514	5.7137	6.44084	3.13576	3.79496	8.24433	4.27286	6.28775	1.30121	1.7982	5.57039	5.33012	5.81334	5.61756
EWS-WT1_rep1_testp-7_peak_1121	chr20	24411488	24411589	+	161	NA	Intergenic	NA	-38297	NM_024893	79953	Hs.124638	NM_024893	ENSG00000101463	SYNDIG1	C20orf39|DSPC2|IFITMD5|TMEM90B	synapse differentiation inducing 1	protein-coding	SYNDIG1	0.0519351	0.112873	0.079475	1.05236	0.803364	0.0485749	0.0123384	0	1.05063	0.0102215	0.898056	2.62138	0	0.288875	0.405169	1.11433
EWS-WT1_rep1_testp-7_peak_1659	chr7	55812023	55812125	+	161	NA	Intergenic	NA	-39814	NR_003949	360132	Hs.446691	NM_182827	ENSG00000176826	FKBP9P1	FKBP9L	FK506 binding protein 9 pseudogene 1	pseudo	FKBP9P1	0.59235	0.731827	0.0509981	0.397953	0.0871927	0.0167233	0	0.0189772	0.038529	0.0993565	0.00647909	0.00950227	0.0314761	0.122594	0.140219	0
EWS-WT1_rep1_testp-7_peak_1298	chr3	63581339	63581495	+	161	NA	intron (NM_144642, intron 3 of 4)	NA	-45690	NR_046677	100874016	Hs.441275	NR_046677	ENSG00000241359	SYNPR-AS1	-	SYNPR antisense RNA 1	ncRNA
EWS-WT1_rep1_testp-7_peak_357	chr11	50076555	50076658	+	161	NA	Intergenic	NA	-72535	NM_001005270	283093	Hs.553669	NM_001005270	ENSG00000221954	OR4C12	OR11-259	olfactory receptor family 4 subfamily C member 12	protein-coding
EWS-WT1_rep1_testp-7_peak_1329	chr3	165030691	165030794	+	161	NA	intron (NR_125764, intron 1 of 5)	NA	105994	NR_125764	103695433	Hs.570689	NR_125764		LINC01322	-	long intergenic non-protein coding RNA 1322	ncRNA
EWS-WT1_rep1_testp-7_peak_580	chr15	69611438	69611546	+	161	NA	intron (NM_001104554, intron 1 of 8)	NA	4750	NM_001104554	54852	Hs.591096	NM_017705	ENSG00000137819	PAQR5	MPRG	progestin and adipoQ receptor family member 5	protein-coding	PAQR5	0.135553	0.168013	0.0905827	0.496343	0.277468	0.403981	0.0742206	0.0953866	0	0.336559	0.136518	0	0.0173546	0.00481358	0.0769661	0.423358
EWS-WT1_rep1_testp-7_peak_54	chr1	44370480	44370606	+	161	NA	intron (NM_001270461, intron 8 of 8)	NA	-28449	NM_057090	9048	Hs.632404	NM_003976	ENSG00000117407	ARTN	ART|ENOVIN|EVN|NBN	artemin	protein-coding	ARTN	32.7662	32.248	5.05384	11.2088	4.44518	0.126078	8.40653	8.91213	17.447	7.07562	0.373511	4.46854	6.99072	2.13393	3.06025	6.73177
EWS-WT1_rep1_testp-7_peak_217	chr1	235750812	235750964	+	161	NA	intron (NM_004485, intron 1 of 2)	NA	62405	NM_001098722	2786	Hs.159711	NM_004485	ENSG00000168243	GNG4	-	G protein subunit gamma 4	protein-coding	GNG4	2.21437	2.22806	0.612987	0.339722	0.145681	0.156876	0.0574274	0.478426	1.41111	0.149521	4.61151	0.77409	0.134036	0.480189	1.99357	0.2655
EWS-WT1_rep1_testp-7_peak_816	chr18	57140908	57141073	+	161	NA	intron (NM_133459, intron 3 of 10)	NA	-114482	NM_005570	3998	Hs.465295	NM_005570	ENSG00000074695	LMAN1	ERGIC-53|ERGIC53|F5F8D|FMFD1|MCFD1|MR60|gp58	lectin, mannose binding 1	protein-coding	LMAN1	57.2427	58.2917	21.1604	23.9757	25.934	17.4061	11.6746	16.2017	15.7368	24.5263	21.3335	18.0098	12.2571	22.2427	14.2141	7.72127
EWS-WT1_rep1_testp-7_peak_562	chr15	40343066	40343167	+	161	NA	intron (NR_040060, intron 2 of 2)	NA	11604	NR_040061	100131089	Hs.386000	NR_040059	ENSG00000248508	SRP14-AS1	-	SRP14 antisense RNA1 (head to head)	ncRNA	SRP14-AS1	0.504169	0.36024	0.059185	0.186593	0.621573	0.428178	0.75476	0.806637	0.748868	0.163113	0.443168	0.475733	0.820536	0.727866	0.227836	0.563106
EWS-WT1_rep1_testp-7_peak_372	chr11	64949121	64949262	+	161	NA	promoter-TSS (NM_001198869)	NA	41	NM_001198869	823	Hs.502842	NM_005186	ENSG00000014216	CAPN1	CANP|CANP1|CANPL1|SPG76|muCANP|muCL	calpain 1	protein-coding	CAPN1	35.4518	37.5111	7.01563	6.99328	2.99945	3.78789	3.55357	4.14288	4.97032	3.73033	2.40749	1.42691	1.66767	1.81003	2.81649	2.44275
EWS-WT1_rep1_testp-7_peak_749	chr17	37782549	37782832	+	161	NA	promoter-TSS (NM_032192)	NA	-487	NM_032192	84152	Hs.286192	NM_032192	ENSG00000131771	PPP1R1B	DARPP-32|DARPP32	protein phosphatase 1 regulatory inhibitor subunit 1B	protein-coding	PPP1R1B	133.189	129.708	30.5999	9.45919	26.4486	0.0238768	37.5618	30.508	43.001	12.802	0.00930737	20.2415	11.0225	34.6522	9.28087	12.1257
EWS-WT1_rep1_testp-7_peak_737	chr17	25267754	25267920	+	160	NA	Intergenic	NA	148430	NR_135673	105371703	Hs.649918	NR_135673		LOC105371703	-	uncharacterized LOC105371703	ncRNA	LOC105371703	7.28344	6.93757	0	0	0	0	0	0	0	0	0	0	0	0	0	0
EWS-WT1_rep1_testp-7_peak_1495	chr5	97299086	97299186	+	160	NA	Intergenic	NA	458736	NR_105028	102546227	Hs.582516	NR_105028	ENSG00000250331	LINC01340	-	long intergenic non-protein coding RNA 1340	ncRNA	LINC01340	0.0629063	0.102538	0	1.58872	0	0	0.597794	0.562282	0	0.198093	0	0	0	0	0	0
EWS-WT1_rep1_testp-7_peak_703	chr17	7741528	7741666	+	160	NA	Intergenic	NA	-1638	NM_001080424	23135	Hs.223678	NM_001080424	ENSG00000132510	KDM6B	JMJD3	lysine demethylase 6B	protein-coding	KDM6B	34.7189	34.2195	3.71818	6.15907	3.52069	1.12969	3.95554	4.32078	2.92813	4.86823	1.08309	1.19829	1.48226	1.49791	1.92422	2.10372
EWS-WT1_rep1_testp-7_peak_1339	chr3	195867183	195867298	+	160	NA	Intergenic	NA	-2267	NR_034088	401109	Hs.280133	NM_001001699	ENSG00000224652	LINC00885	-	long intergenic non-protein coding RNA 885	ncRNA	LINC00885	0.0125434	0.0408916	0.168915	0.0147343	0.70556	0	0	0.104643	1.17739	0	0.010453	0	0	0	0.0447345	0.0538268
EWS-WT1_rep1_testp-7_peak_1988	chrY	9985409	9985544	+	160	NA	Intergenic	NA	237069	NR_003593	100101121	Hs.522846	NR_003593	ENSG00000237069	TTTY23B	TTTY23	testis-specific transcript, Y-linked 23B (non-protein coding)	ncRNA
EWS-WT1_rep1_testp-7_peak_1772	chr8	78755201	78755340	+	160	NA	Intergenic	NA	392337	NR_125830	102724874	Hs.571511	NR_125830		LOC102724874	-	uncharacterized LOC102724874	ncRNA
EWS-WT1_rep1_testp-7_peak_1673	chr7	76627452	76627865	+	160	NA	intron (NR_023383, intron 2 of 10)	NA	17519	NR_023383	441263	Hs.675888	NR_023383	ENSG00000265479	DTX2P1-UPK3BP1-PMS2P11	PMS2L11	DTX2P1-UPK3BP1-PMS2P11 readthrough, transcribed pseudogene	pseudo	DTX2P1-UPK3BP1-PMS2P11	0.356593	0.247431	0	0.232967	1.11127	1.17217	0.124952	0.206811	0.0539407	0.317733	0.0438118	0.064345	0.0895682	0.0233849	0.012146	0.418705
EWS-WT1_rep1_testp-7_peak_828	chr19	925370	925746	+	160	NA	promoter-TSS (NM_005224)	NA	-479	NM_005224	1820	Hs.501296	NM_005224	ENSG00000116017	ARID3A	BRIGHT|DRIL1|DRIL3|E2FBP1	AT-rich interaction domain 3A	protein-coding	ARID3A	26.7808	27.896	1.05889	2.24293	1.60647	0.0174445	0.628099	0.184773	0.118852	0.616696	0.380801	0.0775276	0.429647	0.0621089	0.174608	0.105048
EWS-WT1_rep1_testp-7_peak_1080	chr2	216878311	216878486	+	160	NA	promoter-TSS (NM_018000)	NA	-52	NM_018000	55686	Hs.620391	NM_018000	ENSG00000118242	MREG	DSU|WDT2	melanoregulin	protein-coding	MREG	3.12576	3.38891	1.82594	0.335317	0.280994	0.762823	0.115289	0.476286	1.16648	0.202254	0.118942	0.9662	0.674436	0.856564	0.610829	1.99057
EWS-WT1_rep1_testp-7_peak_1328	chr3	162140594	162140754	+	159	NA	Intergenic	NA	880415	NR_033945	647107	Hs.408584	NR_033945	ENSG00000241369	LINC01192	CT64	long intergenic non-protein coding RNA 1192	ncRNA	LINC01192	0	0	0	0.0354633	0	0	0.0430341	0.0539702	0.0244293	0	0	0.0358546	0.122278	0.0088381	0	0
EWS-WT1_rep1_testp-7_peak_907	chr19	51001860	51001962	+	159	NA	Intergenic	NA	12505	NM_001270686	126119	Hs.467151	NM_138334	ENSG00000161677	JOSD2	SBBI54	Josephin domain containing 2	protein-coding	JOSD2	2.00439	1.96269	0.16179	0.983195	0.619483	0.423795	0.0209314	0.0525012	0.748578	0.277444	0.697507	0.470863	0.0297374	0.502957	0.432047	0.157533
EWS-WT1_rep1_testp-7_peak_605	chr16	817800	817980	+	159	NA	intron (NM_013404, intron 15 of 16)	NA	-2293	NR_030384	724032		NR_030384	ENSG00000207579	MIR662	MIRN662|hsa-mir-662	microRNA 662	ncRNA
EWS-WT1_rep1_testp-7_peak_951	chr2	28249709	28249809	+	159	NA	intron (NR_137440, intron 5 of 13)	NA	30525	NR_036230	100422965		NR_036230	ENSG00000265321	MIR4263	-	microRNA 4263	ncRNA
EWS-WT1_rep1_testp-7_peak_865	chr19	18403550	18403839	+	159	NA	Intergenic	NA	10807	NR_036155	100422833		NR_036155	ENSG00000267959	MIR3188	mir-3188	microRNA 3188	ncRNA
EWS-WT1_rep1_testp-7_peak_625	chr16	7058973	7059104	+	159	NA	intron (NM_001142334, intron 1 of 13)	NA	235228	NM_001142334	54715	Hs.459842	NM_018723	ENSG00000078328	RBFOX1	2BP1|A2BP1|FOX-1|FOX1|HRNBP1	RNA binding protein, fox-1 homolog 1	protein-coding	RBFOX1	4.72418	4.91077	0.871207	8.4491	0	0.012893	1.29904	2.89895	0.208216	3.22218	2.9317	1.53276	4.22853	2.67887	2.10423	3.73822
EWS-WT1_rep1_testp-7_peak_534	chr14	79694126	79694227	+	159	NA	intron (NM_001330195, intron 15 of 20)	NA	27851	NR_135159	105370586		NR_135159	ENSG00000258419	LOC105370586	-	uncharacterized LOC105370586	ncRNA	LOC105370586	0	0	0	0	0	0	0	0	0	0	1.33989	0	0	0	0	0
EWS-WT1_rep1_testp-7_peak_1894	chr9	84286415	84286515	+	159	NA	intron (NM_005077, intron 4 of 19)	NA	17985	NM_001303104	7088	Hs.197320	NM_005077	ENSG00000196781	TLE1	ESG|ESG1|GRG1	transducin like enhancer of split 1	protein-coding	TLE1	6.56467	6.89963	3.57556	1.93917	5.43483	4.17245	3.83535	4.16518	4.54803	3.9206	2.60879	3.68509	1.85606	0.539848	1.77707	1.77695
EWS-WT1_rep1_testp-7_peak_1411	chr4	119273934	119274125	+	159	NA	promoter-TSS (NM_003619)	NA	-107	NM_003619	8492	Hs.445857	NM_003619	ENSG00000164099	PRSS12	BSSP-3|BSSP3|MRT1	protease, serine 12	protein-coding	PRSS12	130.035	131.557	29.8446	9.51803	4.65364	0.294779	0.633723	1.75088	7.0597	12.5683	0.0292491	40.5764	8.25871	18.5244	3.54959	6.13223
EWS-WT1_rep1_testp-7_peak_1087	chr2	225553651	225553756	+	158	NA	Intergenic	NA	-103589	NM_003590	8452	Hs.372286	NM_003590	ENSG00000036257	CUL3	CUL-3|PHA2E	cullin 3	protein-coding	CUL3	15.0618	15.6871	17.7488	12.0343	10.2034	5.76383	7.04615	8.09123	8.72664	6.71801	2.99574	6.08953	6.49348	9.09528	9.28191	6.87973
EWS-WT1_rep1_testp-7_peak_1006	chr2	92325063	92325296	+	158	NA	Intergenic	NA	196020	NR_027714	440888	Hs.730239	NM_001032412		ACTR3BP2	FKSG73	ACTR3B pseudogene 2	pseudo	ACTR3BP2	0	0	0	0	0	0	0	0	0	0	0	0	0.0231365	0	0	0
EWS-WT1_rep1_testp-7_peak_1676	chr7	81814790	81814904	+	158	NA	intron (NM_000722, intron 3 of 38)	NA	176354	NR_110077	101927356	Hs.571348	NR_110076	ENSG00000223770	LOC101927356	-	uncharacterized LOC101927356	ncRNA	LOC101927356	0.0172986	0.00939896	0.847094	0.162561	0.097304	0.110945	2.53979	4.74172	0.0839866	1.64783	0.0144157	0.575242	1.00425	0.496287	1.1876	1.02689
EWS-WT1_rep1_testp-7_peak_175	chr1	202224508	202224711	+	158	NA	intron (NM_001017404, intron 4 of 15)	NA	41326	NM_001017404	59352	Hs.497402	NM_021636	ENSG00000133067	LGR6	GPCR|VTS20631	leucine rich repeat containing G protein-coupled receptor 6	protein-coding	LGR6	0	0.0136905	0.532107	0.214587	0.141732	0.255868	0.0119723	0.00750739	0.703423	0.138856	0.0262473	0.0074812	0.0850456	0.0516349	0.151643	0
EWS-WT1_rep1_testp-7_peak_1018	chr2	121638909	121639297	+	158	NA	intron (NM_005270, intron 1 of 12)	NA	84236	NM_005270	2736	Hs.111867	NM_005270	ENSG00000074047	GLI2	CJS|HPE9|PHS2|THP1|THP2	GLI family zinc finger 2	protein-coding	GLI2	17.0658	16.8663	15.6671	3.25886	9.77469	0.112246	1.82197	2.9955	1.21154	2.37874	0.364151	6.0908	1.44059	1.68384	2.00239	1.16289
EWS-WT1_rep1_testp-7_peak_756	chr17	41463667	41463881	+	158	NA	intron (NR_027413, intron 1 of 3)	NA	2492	NR_027413	100130581	Hs.546897	NR_027412	ENSG00000188825	LINC00910	-	long intergenic non-protein coding RNA 910	ncRNA	LINC00910	0.0938232	0.124612	0	0.0183685	0	0.183863	0.312058	0.167726	0.177147	0.878144	0.108593	0.0680944	0.330748	0.0457777	0.00929469	0.119294
EWS-WT1_rep1_testp-7_peak_1470	chr5	53813439	53813603	+	158	NA	promoter-TSS (NM_052870)	NA	-68	NM_001145427	112574	Hs.432755	NM_052870	ENSG00000178996	SNX18	SH3PX2|SH3PXD3B|SNAG1	sorting nexin 18	protein-coding	SNX18	5.39293	5.52331	1.59463	2.04822	1.80265	1.37024	3.12401	2.91175	1.38862	2.47954	2.44377	2.82791	1.14912	2.99209	2.79894	2.17868
EWS-WT1_rep1_testp-7_peak_1843	chr8	143751417	143751718	+	158	NA	promoter-TSS (NR_033343)	NA	-155	NM_003724	8629	Hs.535903	NM_003724	ENSG00000234616	JRK	JH8|jerky	Jrk helix-turn-helix protein	protein-coding	JRK	4.04472	4.26697	0.981103	0.655136	0.678303	0.988222	0.274549	0.619773	0.931057	0.854402	0.632259	0.886138	0.46128	0.483932	0.622695	0.147336
EWS-WT1_rep1_testp-7_peak_353	chr11	34458399	34458533	+	157	NA	Intergenic	NA	-2006	NM_001752	847	Hs.502302	NM_001752	ENSG00000121691	CAT	-	catalase	protein-coding	CAT	7.97543	8.12499	4.16177	4.02844	6.7292	12.1908	2.83265	4.8832	9.97078	5.28979	3.1819	6.77238	8.06218	11.3821	5.75978	4.83421
EWS-WT1_rep1_testp-7_peak_2016	chrY	13478240	13478441	+	157	NA	Intergenic	NA	1055049	NR_033667	352887	Hs.546221	NR_033667	ENSG00000206159	GYG2P1	GYG2P	glycogenin 2 pseudogene 1	pseudo	GYG2P1	0.278269	0.423341	0.175439	1.01331	0	0	0.343768	0.464292	0.180136	0	0	0	0	0	0	0
EWS-WT1_rep1_testp-7_peak_523	chr14	63862790	63863024	+	157	NA	intron (NM_001282182, intron 5 of 12)	NA	-77314	NM_145171	122876	Hs.375028	NM_145171	ENSG00000179600	GPHB5	B5|GPB5|ZLUT1	glycoprotein hormone beta 5	protein-coding	GPHB5	0	0.0459717	0	0	0	0	0	0	0	0	0	0	0	0	0	0
EWS-WT1_rep1_testp-7_peak_918	chr19	56159189	56159546	+	156	NA	5' UTR (NM_013301, exon 1 of 6)	NA	413	NM_013301	29903	Hs.82482	NM_013301	ENSG00000173581	CCDC106	HSU79303|ZNF581	coiled-coil domain containing 106	protein-coding	CCDC106	11.0848	11.17	0.211375	0.365074	0	0.0861278	0.218771	0.0823099	0.279428	0.308103	0.143886	0.123034	0.217566	0.107832	0.225783	0.115256
EWS-WT1_rep1_testp-7_peak_222	chr1	236260450	236260635	+	156	NA	Intergenic	NA	-32061	NM_002508	4811	Hs.356624	NM_002508	ENSG00000116962	NID1	NID	nidogen 1	protein-coding	NID1	0.0155955	0.0254208	6.51528	5.3768	3.83793	3.33406	0.833644	0.999028	0.668841	5.97308	2.06969	3.20889	0.847477	2.24398	5.3221	1.7958
EWS-WT1_rep1_testp-7_peak_1606	chr6	150635365	150635615	+	156	NA	Intergenic	NA	-54538	NM_203395	389434	Hs.310225	NM_203395	ENSG00000009765	IYD	C6orf71|DEHAL1|IYD-1|TDH4	iodotyrosine deiodinase	protein-coding	IYD	0.00908093	0	0.0370569	0.0711138	0	0	0.00287652	0.00721502	0.0734813	0	0	0	0.00817336	0	0	0
EWS-WT1_rep1_testp-7_peak_709	chr17	18967199	18967309	+	156	NA	Intergenic	NA	-16889	NM_001330148	10750	Hs.567416	NM_006613	ENSG00000154016	GRAP	-	GRB2-related adaptor protein	protein-coding	GRAP	0.0563919	0.0612805	0	0.0662429	0.126883	0.108502	0.010718	0.0268833	0.348606	0.0532746	0.40328	0	0.0304541	0	0	0
EWS-WT1_rep1_testp-7_peak_1812	chr8	110906477	110906579	+	156	NA	Intergenic	NA	81548	NM_014379	27012	Hs.13285	NM_014379	ENSG00000164794	KCNV1	HNKA|KCNB3|KV2.3|KV8.1	potassium voltage-gated channel modifier subfamily V member 1	protein-coding	KCNV1	0.00328548	0.00357023	0.816496	0	0.0184806	0.0351189	0.00312217	0.00783118	0	0	0.082138	0	0.0399211	0	0	0
EWS-WT1_rep1_testp-7_peak_970	chr2	65267854	65268044	+	156	NA	Intergenic	NA	-15546	NM_001319101	23177	Hs.709257	NM_015147	ENSG00000011523	CEP68	KIAA0582	centrosomal protein 68	protein-coding	CEP68	3.49751	3.6813	5.29401	4.90827	4.79646	3.90418	2.80142	2.79509	5.0771	5.37812	1.3839	2.19399	4.9335	5.34528	6.38179	4.32475
EWS-WT1_rep1_testp-7_peak_743	chr17	33908294	33908395	+	156	NA	Intergenic	NA	-2688	NM_000286	5193	Hs.591190	NM_000286	ENSG00000108733	PEX12	PAF-3|PBD3A	peroxisomal biogenesis factor 12	protein-coding	PEX12	1.58959	1.59734	0.523119	1.05408	1.68251	2.37513	0.755286	1.71111	3.18109	1.81656	1.31755	2.22278	1.0615	2.5269	1.83635	1.45472
EWS-WT1_rep1_testp-7_peak_1922	chr9	138512102	138512216	+	156	NA	Intergenic	NA	19227	NM_182974	360203	Hs.522491	NM_182974	ENSG00000204007	GLT6D1	GLTDC1|GT6M7	glycosyltransferase 6 domain containing 1	protein-coding	GLT6D1	0.0150258	0	0.82777	0.458908	0	0	2.01333	0.161168	0.899737	0	0.338085	0.785183	0.101431	0.0615829	0.428701	0
EWS-WT1_rep1_testp-7_peak_1961	chrX	77046405	77046562	+	156	NA	Intergenic	NA	-4728	NM_138270	546	Hs.533526	NM_000489	ENSG00000085224	ATRX	ATR2|JMS|MRX52|MRXHF1|RAD54|RAD54L|SFM1|SHS|XH2|XNP|ZNF-HX	ATRX, chromatin remodeler	protein-coding	ATRX	13.7738	14.3201	20.7622	13.3036	15.806	16.5035	16.417	20.3904	18.7813	11.3521	6.48343	13.8317	14.6727	13.1473	18.4193	15.1534
EWS-WT1_rep1_testp-7_peak_1184	chr21	10145074	10145211	+	156	NA	Intergenic	NA	-176548	NR_038327	100132288	Hs.487562	NM_174948	ENSG00000188681	TEKT4P2	MAFIPL|TEKT4P	tektin 4 pseudogene 2	pseudo	TEKT4P2	3.1428	3.00437	4.80218	2.76653	2.7027	0.277847	2.4402	1.97137	10.8609	1.97193	1.73292	3.24609	3.90281	6.63183	5.75176	1.7126
EWS-WT1_rep1_testp-7_peak_594	chr15	99378291	99378477	+	156	NA	intron (NM_000875, intron 2 of 20)	NA	50729	NR_039864	100616432		NR_039864	ENSG00000264480	MIR4714	-	microRNA 4714	ncRNA
EWS-WT1_rep1_testp-7_peak_1199	chr21	11186136	11186245	+	156	NA	Intergenic	NA	-87253	NM_001187	574	Hs.545789	NM_001187		BAGE	BAGE1|CT2.1	B melanoma antigen	protein-coding
EWS-WT1_rep1_testp-7_peak_1241	chr22	18878081	18878309	+	156	NA	intron (NR_136571, intron 1 of 11)	NA	3749	NR_136571	100996432	Hs.631668	NR_136571		LINC01663	-	long intergenic non-protein coding RNA 1663	ncRNA
EWS-WT1_rep1_testp-7_peak_1847	chr8	145739159	145739276	+	156	NA	intron (NM_004260, intron 12 of 21)	NA	3993	NM_004260	9401	Hs.31442	NM_004260	ENSG00000160957	RECQL4	RECQ4	RecQ like helicase 4	protein-coding	RECQL4	10.0406	10.0555	7.55464	12.8531	1.85894	0.289027	2.72941	3.64502	2.18798	4.18167	0.130191	0.941973	3.59376	0.0246267	3.07512	1.65024
EWS-WT1_rep1_testp-7_peak_374	chr11	68376753	68376948	+	156	NA	intron (NM_018312, intron 21 of 22)	NA	-75093	NM_015973	51083	Hs.278959	NM_015973	ENSG00000069482	GAL	ETL8|GAL-GMAP|GALN|GLNN|GMAP	galanin and GMAP prepropeptide	protein-coding	GAL	383.576	377.831	244.571	76.1274	22.5472	0.179776	162.543	135.799	1045.83	173.759	84.5379	330.208	173.327	158.672	187.867	115.436
EWS-WT1_rep1_testp-7_peak_1717	chr7	157568889	157569038	+	156	NA	intron (NM_130843, intron 11 of 21)	NA	-78314	NR_038966	100506585	Hs.661265	NR_038966	ENSG00000233038	LOC100506585	-	uncharacterized LOC100506585	ncRNA	LOC100506585	0.0693213	0.156453	0.0391683	0.732865	0.149973	0.256495	0.0506735	0.216073	0.138077	0.00839591	0.0444373	0.082328	0	0.0218548	0.00950868	0.259337
EWS-WT1_rep1_testp-7_peak_954	chr2	33091779	33092144	+	156	NA	intron (NR_027098, intron 2 of 5)	NA	-15805	NR_027099	285045	Hs.434660	NR_027098	ENSG00000230876	LINC00486	-	long intergenic non-protein coding RNA 486	ncRNA	LINC00486	0	0	0	0	0	0.0792546	0.00880744	0	0	0	0	0	0	0.0651176	0	0
EWS-WT1_rep1_testp-7_peak_1467	chr5	50716305	50716405	+	155	NA	Intergenic	NA	-37189	NR_046243	642366	Hs.544139	NR_046243		LOC642366	-	uncharacterized LOC642366	ncRNA	LOC642366	0.910601	0.944883	0.477762	0.0723826	3.35054	0.0365923	0.107354	0.354948	0.0166205	0.598293	0.0057056	0.80906	2.62979	3.24102	2.25253	3.95168
EWS-WT1_rep1_testp-7_peak_2036	chrY	59018269	59018369	+	155	NA	Intergenic	NA	-82084	NM_005840	10251	Hs.381912	NM_005840	ENSG00000168939	SPRY3	spry-3	sprouty RTK signaling antagonist 3	protein-coding	SPRY3	0.997691	1.04052	0.76971	0.193115	0.317659	0.634501	0.579592	1.06789	0.491497	0.464346	0.0470616	0.660259	0.201622	0.376205	0.11301	0.635471
EWS-WT1_rep1_testp-7_peak_73	chr1	118077824	118077950	+	155	NA	Intergenic	NA	70505	NR_121626	100996263	Hs.202533	NR_121626	ENSG00000236866	LOC100996263	-	uncharacterized LOC100996263	ncRNA
EWS-WT1_rep1_testp-7_peak_693	chr17	1388233	1388423	+	155	NA	intron (NM_001080779, intron 1 of 31)	NA	723	NM_001080950	4641	Hs.286226	NM_033375	ENSG00000197879	MYO1C	MMI-beta|MMIb|NMI|myr2	myosin IC	protein-coding	MYO1C	59.6196	62.1672	14.6606	8.23096	13.6191	4.41126	3.56248	3.57743	13.8962	6.72448	6.89685	6.49388	2.81921	4.23701	11.1589	0.907672
EWS-WT1_rep1_testp-7_peak_1675	chr7	78132827	78133004	+	155	NA	intron (NM_001301128, intron 4 of 20)	NA	156356	NR_003680	399670	Hs.568045	NR_003680	ENSG00000231322	RPL13AP17	RPL13A_6_816	ribosomal protein L13a pseudogene 17	pseudo	RPL13AP17	0.0384291	0.0139199	0	0.0451414	0	0	0	0	0	0.504224	0	0	0	0	0	0
EWS-WT1_rep1_testp-7_peak_1601	chr6	119558565	119558691	+	155	NA	intron (NM_005907, intron 6 of 12)	NA	-88270	NM_001288576	79632	Hs.443789	NM_024581	ENSG00000111879	FAM184A	C6orf60	family with sequence similarity 184 member A	protein-coding	FAM184A	0.0220422	0.00598814	1.6528	0.446641	0	2.49749	0.188519	1.34631	0	0.364408	0.0918435	0.0392669	0.438943	0.361358	0.614145	0.945882
EWS-WT1_rep1_testp-7_peak_1859	chr9	36341798	36341900	+	155	NA	intron (NM_022781, intron 11 of 11)	NA	58447	NM_194329	152006	Hs.333503	NM_022781	ENSG00000137075	RNF38	-	ring finger protein 38	protein-coding	RNF38	15.3987	16.3706	13.6871	18.5293	11.5059	8.67533	14.1243	15.3148	10.692	11.0645	5.83215	12.9499	12.5943	16.4538	17.2852	19.8917
EWS-WT1_rep1_testp-7_peak_603	chr16	790983	791117	+	155	NA	promoter-TSS (NM_022493)	NA	-12	NM_001304799	64428	Hs.513247	NM_022493	ENSG00000103245	NARFL	HPRN|IOP1|LET1L|NAR1|PRN	nuclear prelamin A recognition factor like	protein-coding	NARFL	5.16631	5.16671	0.201584	0.483561	0.405222	0.81405	0.0977989	0.220774	0.516315	0.388895	0.377358	0.183336	0.166732	0.210897	0.513844	0.353305
EWS-WT1_rep1_testp-7_peak_306	chr10	113358998	113359104	+	154	NA	Intergenic	NA	522261	NM_000681	150	Hs.249159	NM_000681	ENSG00000150594	ADRA2A	ADRA2|ADRA2R|ADRAR|ALPHA2AAR|ZNF32	adrenoceptor alpha 2A	protein-coding	ADRA2A	0	0	0.0579821	1.29352	0.69933	0.101253	0.0225041	0.0423345	0.086231	1.4262	1.12487	0.00703113	0.0239788	2.22538	0.0791776	1.20253
EWS-WT1_rep1_testp-7_peak_1999	chrY	13250421	13250521	+	154	NA	Intergenic	NA	1282918	NR_033667	352887	Hs.546221	NR_033667	ENSG00000206159	GYG2P1	GYG2P	glycogenin 2 pseudogene 1	pseudo	GYG2P1	0.278269	0.423341	0.175439	1.01331	0	0	0.343768	0.464292	0.180136	0	0	0	0	0	0	0
EWS-WT1_rep1_testp-7_peak_752	chr17	39098521	39098655	+	154	NA	Intergenic	NA	-4693	NM_001282433	25984	Hs.9029	NM_015515	ENSG00000108244	KRT23	CK23|HAIK1|K23	keratin 23	protein-coding	KRT23	0.651617	0.69783	0.0115612	0.0554662	0	0.020189	5.63588	25.4698	0.0152834	1.26388	0	0.0224313	0	0.0110585	0	0.0135084
EWS-WT1_rep1_testp-7_peak_1633	chr7	1485791	1485999	+	154	NA	intron (NM_182924, intron 5 of 16)	NA	13214	NM_182924	79778	Hs.376617	NM_024723	ENSG00000164877	MICALL2	JRAB|MICAL-L2	MICAL like 2	protein-coding	MICALL2	6.3335	6.27941	0.181159	1.53836	0.249712	0.245174	0.527338	0.370355	0.443046	0.838778	0.154147	0.254829	0.219763	0.142958	0.224293	0.095252
EWS-WT1_rep1_testp-7_peak_338	chr11	2159012	2159245	+	154	NA	promoter-TSS (NM_001291861)	NA	-610	NM_001291861	3481	Hs.272259	NM_000612	ENSG00000167244	IGF2	C11orf43|GRDF|IGF-II|PP9974	insulin like growth factor 2	protein-coding	IGF2	5220.18	5185.84	474.773	646.351	275.951	95.5774	349.322	352.682	310.136	405.726	5.88134	542.321	146.817	300.717	405.242	312.062
EWS-WT1_rep1_testp-7_peak_618	chr16	3019562	3019695	+	153	NA	5' UTR (NM_001284511, exon 1 of 3)	NA	285	NM_001284513	124222	Hs.351474	NM_152341	ENSG00000162073	PAQR4	-	progestin and adipoQ receptor family member 4	protein-coding	PAQR4	44.4374	43.7384	3.5397	3.20611	3.33211	0.315464	0.263194	1.36947	6.16286	1.26836	0.975904	1.32368	2.98395	0.519122	2.61655	0.878603
EWS-WT1_rep1_testp-7_peak_512	chr14	28126088	28126265	+	153	NA	Intergenic	NA	-23692	NR_130461	100422830		NR_130461	ENSG00000264657	MIR3171	-	microRNA 3171	ncRNA
EWS-WT1_rep1_testp-7_peak_906	chr19	49409136	49409419	+	153	NA	intron (NM_006184, intron 4 of 12)	NA	5970	NM_006184	4924	Hs.631602	NM_006184	ENSG00000104805	NUCB1	CALNUC|NUC	nucleobindin 1	protein-coding	NUCB1	53.2647	54.4804	12.4516	15.6969	5.75118	6.76649	4.19063	8.07409	11.5396	14.6146	5.33454	11.0552	2.84479	4.02388	5.81047	3.94243
EWS-WT1_rep1_testp-7_peak_443	chr12	120907073	120907197	+	153	NA	promoter-TSS (NM_001037494)	NA	423	NM_003769	8683	Hs.706889	NM_003769	ENSG00000111786	SRSF9	SFRS9|SRp30c	serine and arginine rich splicing factor 9	protein-coding	SRSF9	98.6953	98.8986	15.6963	8.36744	27.4816	18.3457	8.36965	12.5607	15.8138	11.8214	10.4857	4.63692	10.0423	8.13632	10.8728	7.4494
EWS-WT1_rep1_testp-7_peak_137	chr1	156023538	156023719	+	153	NA	promoter-TSS (NM_001145264)	NA	-12	NM_001304342	56893	Hs.283739	NM_020131	ENSG00000160803	UBQLN4	A1U|A1Up|C1orf6|CIP75|UBIN	ubiquilin 4	protein-coding	UBQLN4	44.7611	44.365	2.99814	2.82461	2.31972	1.73615	2.86388	5.06611	4.54865	3.76608	4.22449	2.4941	2.49263	1.21472	3.40539	2.45035
EWS-WT1_rep1_testp-7_peak_257	chr10	11936744	11936880	+	153	NA	promoter-TSS (NR_038222)	NA	-103	NR_038222	219731	Hs.576787	NR_038222	ENSG00000225778	PROSER2-AS1	-	PROSER2 antisense RNA 1	ncRNA	PROSER2-AS1	2.03429	1.98954	0.515873	0.025603	1.67555	0.846494	0.220934	1.07368	0.540866	0.251665	0.0181635	0.396911	0.57872	0	0	0.124709
EWS-WT1_rep1_testp-7_peak_977	chr2	74787201	74787356	+	152	NA	exon (NM_138804, exon 9 of 11)	NA	5991	NM_001318867	1796	Hs.103854	NM_001381	ENSG00000115325	DOK1	P62DOK|pp62	docking protein 1	protein-coding	DOK1	52.8785	52.5899	4.69943	4.96214	2.45807	0.018318	3.96543	3.63542	12.3001	3.71007	0.0928268	1.29238	3.34321	6.1105	5.1491	3.67696
EWS-WT1_rep1_testp-7_peak_41	chr1	31124372	31124531	+	152	NA	Intergenic	NA	-67168	NR_034182	100129196	Hs.659751	NR_034182	ENSG00000186056	MATN1-AS1	-	MATN1 antisense RNA 1	ncRNA	MATN1-AS1	0.0559252	0.0701239	0.0273859	0.0394161	0	5.08e-05	0.0212581	0.190112	0	0	0.18642	0	0.256713	0.0222235	0.019945	0
EWS-WT1_rep1_testp-7_peak_724	chr17	22251240	22251391	+	152	NA	Intergenic	NA	228878	NM_001190452	100462977	Hs.740185	NM_001190452	ENSG00000256618	MTRNR2L1	HN1	MT-RNR2-like 1	protein-coding	MTRNR2L1	0.0884734	0.0480707	18.489	8.92038	12.4559	14.3184	10.0355	10.1224	13.2211	13.3591	22.709	24.2164	20.313	10.608	25.5343	8.50918
EWS-WT1_rep1_testp-7_peak_587	chr15	87178409	87178649	+	152	NA	intron (NM_152336, intron 22 of 24)	NA	-297582	NR_135682	105370954	Hs.668501	NR_135682	ENSG00000259636	LOC105370954	-	uncharacterized LOC105370954	ncRNA
EWS-WT1_rep1_testp-7_peak_1725	chr7	158075423	158075804	+	152	NA	intron (NM_001308267, intron 2 of 21)	NA	249892	NR_030325	693180		NR_030325	ENSG00000207637	MIR595	MIRN595|hsa-mir-595	microRNA 595	ncRNA
EWS-WT1_rep1_testp-7_peak_604	chr16	817453	817628	+	152	NA	intron (NM_013404, intron 15 of 16)	NA	-2643	NR_030384	724032		NR_030384	ENSG00000207579	MIR662	MIRN662|hsa-mir-662	microRNA 662	ncRNA
EWS-WT1_rep1_testp-7_peak_1825	chr8	124694814	124695001	+	152	NA	intron (NM_004306, intron 10 of 10)	NA	-29717	NM_001081675	340359	Hs.450252	NM_001081675	ENSG00000175946	KLHL38	C8ORFK36	kelch like family member 38	protein-coding	KLHL38	9.43929	9.7683	0.137751	2.34978	13.2211	0	0.344547	0.134101	2.44824	1.02362	0	1.75209	1.26595	2.8036	0.657675	1.82412
EWS-WT1_rep1_testp-7_peak_691	chr17	144863	145098	+	152	NA	intron (NM_006987, intron 5 of 9)	NA	-36016	NM_001242780	100506388	Hs.627744	NM_001242780	ENSG00000262061	LOC100506388	-	uncharacterized LOC100506388	protein-coding	LOC100506388	4.41903	4.33652	0	0.476714	0.760923	0.0240998	1.32837	0.564272	0.218927	0.851975	0.375773	0.0803291	0.639222	0.303615	0.643262	0.193501
EWS-WT1_rep1_testp-7_peak_1319	chr3	133608189	133608291	+	152	NA	intron (NM_016577, intron 1 of 7)	NA	6451	NM_016577	51560	Hs.715344	NM_016577	ENSG00000154917	RAB6B	-	RAB6B, member RAS oncogene family	protein-coding	RAB6B	2.52388	2.38859	0.111071	2.59171	0.208775	2.1027	4.36184	4.65933	1.3415	2.93495	1.34375	0.582834	1.35296	1.76264	1.83846	7.43864
EWS-WT1_rep1_testp-7_peak_1326	chr3	150421406	150421607	+	152	NA	promoter-TSS (NR_121674)	NA	155	NR_121675	101928085	Hs.561114	NR_121674	ENSG00000240137	ERICH6-AS1	-	ERICH6 antisense RNA 1	ncRNA	ERICH6-AS1	2.34209	2.29371	0.106194	0.475512	0.325287	0.0618146	0.631981	0.172301	0.701918	0.227632	0.0240959	0.1717	0.390373	0.355519	0.953866	0.24816
EWS-WT1_rep1_testp-7_peak_114	chr1	149513811	149513917	+	152	NA	TTS (NR_104086).2	NA	392	NR_104086	101954277		NR_104086	ENSG00000275538	RNVU1-19	RNU1-126|RNU1-147|RNVU1-13|vU1.13|vU1.19	RNA, variant U1 small nuclear 19	snRNA	RNVU1-19	0	0.074378	0	0	0	0	0	0	0.11077	0	0	0	0	0	0	0
EWS-WT1_rep1_testp-7_peak_1534	chr5	179247959	179248063	+	151	NA	exon (NM_003900, exon 1 of 8)	NA	169	NM_003900	8878	Hs.587290	NM_003900	ENSG00000161011	SQSTM1	A170|DMRV|FTDALS3|NADGP|OSIL|PDB3|ZIP3|p60|p62|p62B	sequestosome 1	protein-coding	SQSTM1	52.3408	52.6169	2.45012	12.227	7.34683	9.93897	17.7339	10.0667	9.92653	12.2706	18.1543	11.4908	6.71672	13.1185	10.001	7.06936
EWS-WT1_rep1_testp-7_peak_940	chr2	4573820	4573976	+	151	NA	Intergenic	NA	129914	NR_034134	727982	Hs.444391	NR_034134	ENSG00000231532	LINC01249	-	long intergenic non-protein coding RNA 1249	ncRNA	LINC01249	0.0514495	0.00931811	0	0.0100727	0.0482335	0.128322	0.0162974	0.0102195	0.0277547	0.783074	0	0	0.0463076	0	0	0.122657
EWS-WT1_rep1_testp-7_peak_1190	chr21	10819536	10819688	+	151	NA	Intergenic	NA	171331	NM_199260	7179	Hs.122986	NM_199259	ENSG00000274391	TPTE	CT44|PTEN2	transmembrane phosphatase with tensin homology	protein-coding	TPTE	0	0	0	0	0.792983	0	0.0236415	0.00988314	0.0142844	0	0	0	0.0335876	0.00502303	0	0
EWS-WT1_rep1_testp-7_peak_719	chr17	22246146	22246324	+	151	NA	Intergenic	NA	223798	NM_001190452	100462977	Hs.740185	NM_001190452	ENSG00000256618	MTRNR2L1	HN1	MT-RNR2-like 1	protein-coding	MTRNR2L1	0.0884734	0.0480707	18.489	8.92038	12.4559	14.3184	10.0355	10.1224	13.2211	13.3591	22.709	24.2164	20.313	10.608	25.5343	8.50918
EWS-WT1_rep1_testp-7_peak_856	chr19	11200244	11200547	+	151	NA	intron (NM_001195799, intron 1 of 16)	NA	357	NM_001195803	3949	Hs.213289	NM_000527	ENSG00000130164	LDLR	FH|FHC|LDLCQ2	low density lipoprotein receptor	protein-coding	LDLR	18.2246	18.5308	3.29431	0.632191	1.34274	1.0856	0.284589	1.12763	1.6928	0.908882	1.69271	2.0309	1.54109	1.40528	1.11834	0.117958
EWS-WT1_rep1_testp-7_peak_1965	chrX	122994071	122994317	+	151	NA	intron (NR_037916, intron 1 of 5)	NA	177	NR_037916	331	Hs.356076	NM_001167	ENSG00000101966	XIAP	API3|BIRC4|IAP-3|ILP1|MIHA|XLP2|hIAP-3|hIAP3	X-linked inhibitor of apoptosis	protein-coding	XIAP	7.49736	7.24612	7.5557	6.74218	6.33939	5.68491	9.49079	9.287	7.38688	5.21364	4.70942	7.9448	5.24581	6.89253	8.09625	7.765
EWS-WT1_rep1_testp-7_peak_898	chr19	47926232	47926414	+	151	NA	promoter-TSS (NM_001346148)	NA	-833	NM_001346148	56917	Hs.380923	NM_020160	ENSG00000105419	MEIS3	MRG2	Meis homeobox 3	protein-coding	MEIS3	131.968	130.52	8.41079	3.34504	2.62002	0.294625	2.5049	1.18593	13.1007	4.33362	0.467556	4.4003	4.87359	21.9655	11.0607	3.10419
EWS-WT1_rep1_testp-7_peak_68	chr1	108113518	108113618	+	151	NA	TTS (NM_001079874)	NA	117558	NM_001079874	10451	Hs.267659	NM_006113	ENSG00000134215	VAV3	-	vav guanine nucleotide exchange factor 3	protein-coding	VAV3	0.00471119	0.00511951	1.37267	0.00553408	0.106001	1.13307	0	0.00561473	0.152489	0.378308	0.54572	0.20702	0.0572446	0.0772349	0.36124	0.283036
EWS-WT1_rep1_testp-7_peak_875	chr19	32116282	32116864	+	150	NA	Intergenic	NA	33386	NM_001205273	100507527	Hs.432564	NM_001205273		THEG5	-	testis highly expressed protein 5	protein-coding	THEG5	0.0270393	0.0293828	0.0827553	0	0	0	0	0	0	0	0	0	0	0	0	0
EWS-WT1_rep1_testp-7_peak_97	chr1	143765250	143765362	+	150	NA	Intergenic	NA	2575	NM_001123068	644591	Hs.534674	NM_001123068	ENSG00000236334	PPIAL4G	COAS-2	peptidylprolyl isomerase A like 4G	protein-coding	PPIAL4G	0.0310696	0	0.0760909	0.0729929	0.34953	0.155507	0.396094	1.13745	1.11e-06	0.00704434	0.0517833	0.0738623	0.147568	0.203999	0.0554186	0.000925588
EWS-WT1_rep1_testp-7_peak_292	chr10	94875780	94875902	+	150	NA	Intergenic	NA	42194	NM_000783	1592	Hs.150595	NM_000783	ENSG00000095596	CYP26A1	CP26|CYP26|P450RAI|P450RAI1	cytochrome P450 family 26 subfamily A member 1	protein-coding	CYP26A1	0.268234	0.190971	0.0113234	0	0.104055	0.929363	0	0.0551168	0.0299379	0	0	0	0	0	0	0
EWS-WT1_rep1_testp-7_peak_1127	chr20	29584081	29584183	+	150	NA	Intergenic	NA	-13769	NR_133643	105379478	Hs.98121	NR_133643		LINC01598	-	long intergenic non-protein coding RNA 1598	ncRNA	LINC01598	5.27e-42	0	0	0	0	0	0	0	0	0	0	0	0	0	0	0
EWS-WT1_rep1_testp-7_peak_208	chr1	229561683	229561862	+	150	NA	Intergenic	NA	8071	NM_001100	58	Hs.1288	NM_001100	ENSG00000143632	ACTA1	ACTA|ASMA|CFTD|CFTD1|CFTDM|MPFD|NEM1|NEM2|NEM3|SHPM	actin, alpha 1, skeletal muscle	protein-coding	ACTA1	0.537887	0.285933	0.0752563	0.0180525	0.0864453	0	0	2.47261	0.0248714	0.0483947	0	0	0	0	4.80947	0.0659486
EWS-WT1_rep1_testp-7_peak_25	chr1	16993306	16993451	+	150	NA	Intergenic	NA	-6120	NM_001310138	729587		NM_001310138	ENSG00000268674	FAM231C	-	family with sequence similarity 231 member C	protein-coding	FAM231C	0	0	0	0	0	0	0	0	0	0	0	0	0.023631	0	0	0
EWS-WT1_rep1_testp-7_peak_2000	chrY	13460987	13461131	+	150	NA	Intergenic	NA	1072330	NR_033667	352887	Hs.546221	NR_033667	ENSG00000206159	GYG2P1	GYG2P	glycogenin 2 pseudogene 1	pseudo	GYG2P1	0.278269	0.423341	0.175439	1.01331	0	0	0.343768	0.464292	0.180136	0	0	0	0	0	0	0
EWS-WT1_rep1_testp-7_peak_1570	chr6	36292302	36292412	+	150	NA	intron (NM_001010903, intron 6 of 11)	NA	12305	NM_001010903	389384	Hs.162104	NM_001010903	ENSG00000189325	C6orf222	-	chromosome 6 open reading frame 222	protein-coding
EWS-WT1_rep1_testp-7_peak_1453	chr5	25999533	25999653	+	150	NA	Intergenic	NA	808531	NR_136209	105374693	Hs.628714	NR_136209		LOC105374693	-	uncharacterized LOC105374693	ncRNA
EWS-WT1_rep1_testp-7_peak_1234	chr21	47743943	47744073	+	150	NA	promoter-TSS (NM_001286477)	NA	-28	NM_006031	5116	Hs.474069	NM_006031	ENSG00000160299	PCNT	KEN|MOPD2|PCN|PCNT2|PCNTB|PCTN2|SCKL4	pericentrin	protein-coding	PCNT	8.20004	8.17595	1.41088	1.70521	1.56436	1.349	0.720781	1.15002	1.00928	1.35015	0.911244	0.863263	1.10366	0.843776	0.890407	0.846857
EWS-WT1_rep1_testp-7_peak_158	chr1	182992122	182992263	+	150	NA	promoter-TSS (NM_002293)	NA	-403	NM_002293	3915	Hs.609663	NM_002293	ENSG00000135862	LAMC1	LAMB2	laminin subunit gamma 1	protein-coding	LAMC1	76.6588	78.5242	18.1041	16.4529	18.9811	8.28271	1.41692	2.78499	15.593	20.5476	8.1722	24.7808	16.0022	12.0433	36.5338	4.08266
EWS-WT1_rep1_testp-7_peak_1430	chr4	190861906	190862015	+	150	NA	promoter-TSS (NM_004477)	NA	-14	NM_004477	2483	Hs.203772	NM_004477	ENSG00000109536	FRG1	FRG1A|FSG1	FSHD region gene 1	protein-coding	FRG1	25.2731	24.8613	20.4808	10.4239	11.6757	4.88687	13.4665	9.62818	11.4217	8.82125	3.55086	4.94695	6.15171	10.7725	9.95457	6.23754
EWS-WT1_rep1_testp-7_peak_1117	chr20	18466769	18466869	+	150	NA	TTS (NM_006606)	NA	11068	NM_006606	10741	Hs.69330	NM_006606	ENSG00000089050	RBBP9	BOG|RBBP10	RB binding protein 9, serine hydrolase	protein-coding	RBBP9	9.85659	9.63848	9.50484	9.42738	4.61466	2.68162	9.05028	13.0364	9.69794	9.99673	1.91229	8.06286	5.57813	6.06687	8.95769	14.3031
EWS-WT1_rep1_testp-7_peak_1393	chr4	59954588	59954689	+	149	NA	Intergenic	NA	75347	NR_133942	105377247	Hs.298228	NR_133941	ENSG00000251266	LOC105377247	-	uncharacterized LOC105377247	ncRNA	LOC105377247	0	0	0	0	0	0	0	0	0	0	0	0	0.0413306	0	0	0
EWS-WT1_rep1_testp-7_peak_1308	chr3	89704088	89704190	+	149	NA	Intergenic	NA	547465	NM_005233	2042	Hs.123642	NM_005233	ENSG00000044524	EPHA3	EK4|ETK|ETK1|HEK|HEK4|TYRO4	EPH receptor A3	protein-coding	EPHA3	0.0171781	0.0224003	0.719219	0.500429	0.44448	0.778546	0.254658	0.00409453	0.105642	0.703224	0.47813	0.065284	0.245835	0.307767	0.177664	0.054058
EWS-WT1_rep1_testp-7_peak_1405	chr4	103423477	103423591	+	149	NA	intron (NM_001319226, intron 1 of 23)	NA	109	NR_136202	105377621	Hs.15833	NR_136202		LOC105377621	-	uncharacterized LOC105377621	ncRNA	LOC105377621	0.478942	0.585508	0.513039	0.281299	0	0.0319967	0	0	0.339108	0.235656	0	0.0711007	0.0404133	0.0701048	0.0266889	0.0856357
EWS-WT1_rep1_testp-7_peak_299	chr10	102826858	102827003	+	149	NA	intron (NR_135068, intron 1 of 1)	NA	874	NR_135068	81621	Hs.534859	NM_030929	ENSG00000107821	KAZALD1	BONO1|FKSG28|FKSG40|IGFBP-rP10	Kazal type serine peptidase inhibitor domain 1	protein-coding	KAZALD1	1.64266	1.51661	0	0.00725407	0.0347364	0.079212	0.0352108	0.0809577	0.0899469	0.0291697	1.01381	0.0953435	0.0250121	0.00361569	0	0.0795007
EWS-WT1_rep1_testp-7_peak_1688	chr7	104653017	104653153	+	149	NA	non-coding (NR_024586, exon 1 of 1)	NA	1503	NR_024586	100216545	Hs.631150	NR_024586		KMT2E-AS1	-	KMT2E antisense RNA 1 (head to head)	ncRNA	KMT2E-AS1	0.802527	0.712893	0.670575	1.58613	1.32559	2.46457	1.18027	1.65479	0.505082	0.521479	0.700628	1.88352	0.705123	0.287147	0.511092	1.2755
EWS-WT1_rep1_testp-7_peak_287	chr10	43904731	43904887	+	149	NA	promoter-TSS (NM_004966)	NA	-113	NM_001098204	3185	Hs.808	NM_004966	ENSG00000169813	HNRNPF	HNRPF|OK/SW-cl.23|mcs94-1	heterogeneous nuclear ribonucleoprotein F	protein-coding	HNRNPF	63.5666	67.2995	19.1221	18.8515	15.5813	11.0653	17.1908	23.7417	20.8945	15.0561	9.32428	14.1049	20.4724	15.4494	16.2322	5.92882
EWS-WT1_rep1_testp-7_peak_1406	chr4	105412123	105412257	+	149	NA	promoter-TSS (NR_125926)	NA	68	NR_125926	101929468	Hs.480435	NR_125926	ENSG00000245384	LOC101929468	-	uncharacterized LOC101929468	ncRNA	LOC101929468	0	0	0	0.00907492	0	0.0165158	0	0	0.0250054	0.0243278	0	0	0	0.393525	0	0.0221014
EWS-WT1_rep1_testp-7_peak_1005	chr2	92321709	92321882	+	148	NA	Intergenic	NA	192636	NR_027714	440888	Hs.730239	NM_001032412		ACTR3BP2	FKSG73	ACTR3B pseudogene 2	pseudo	ACTR3BP2	0	0	0	0	0	0	0	0	0	0	0	0	0.0231365	0	0	0
EWS-WT1_rep1_testp-7_peak_1948	chrX	23713383	23713486	+	148	NA	Intergenic	NA	27789	NM_006406	10549	Hs.83383	NM_006406	ENSG00000123131	PRDX4	AOE37-2|AOE372|HEL-S-97n|PRX-4	peroxiredoxin 4	protein-coding	PRDX4	34.033	32.4106	17.3117	32.3446	24.0868	21.1032	21.0325	18.3663	15.23	21.7555	29.6268	7.42142	24.0662	17.9584	21.4647	13.9242
EWS-WT1_rep1_testp-7_peak_1422	chr4	161971293	161971398	+	148	NA	Intergenic	NA	-972540	NR_125888	101928052	Hs.647993	NR_125888	ENSG00000249419	LOC101928052	-	uncharacterized LOC101928052	ncRNA	LOC101928052	0.0210748	0	0	0	0	0	0	0	0	0	0	0	0	0	0.0187901	0
EWS-WT1_rep1_testp-7_peak_1287	chr3	42358004	42358176	+	148	NA	Intergenic	NA	-50403	NM_000729	885	Hs.458426	NM_000729	ENSG00000187094	CCK	-	cholecystokinin	protein-coding	CCK	3.40936	2.83937	1.41978	0.393921	0.157192	0	1.97846	0.949197	0.0226131	3.34404	0	0.0165945	0.396154	0.253612	6.86437	1.73886
EWS-WT1_rep1_testp-7_peak_231	chr1	244013444	244013563	+	148	NA	Intergenic	NA	-6617	NM_001206729	10000	Hs.498292	NM_005465	ENSG00000117020	AKT3	MPPH|MPPH2|PKB-GAMMA|PKBG|PRKBG|RAC-PK-gamma|RAC-gamma|STK-2	AKT serine/threonine kinase 3	protein-coding	AKT3	103.941	108.199	25.2623	9.11288	1.78066	34.2788	62.9423	73.242	24.3294	29.1057	2.99307	18.8659	39.9125	15.4075	16.269	31.1262
EWS-WT1_rep1_testp-7_peak_759	chr17	48244065	48244495	+	148	NA	intron (NM_001135697, intron 1 of 7)	NA	934	NR_135553	6442	Hs.463412	NM_000023	ENSG00000108823	SGCA	50DAG|ADL|DAG2|DMDA2|LGMD2D|SCARMD1|adhalin	sarcoglycan alpha	protein-coding	SGCA	1.18355	0.926014	0.888676	0	0.177531	0	0.839792	5.94308	18.0049	0.571477	0	3.29853	18.8765	4.7676	11.3826	2.07671
EWS-WT1_rep1_testp-7_peak_159	chr1	185554969	185555071	+	148	NA	intron (NR_110793, intron 2 of 3)	NA	42600	NR_110793	101929093	Hs.535227	NR_110793	ENSG00000228309	LINC01350	GS1-204I12.1	long intergenic non-protein coding RNA 1350	ncRNA
EWS-WT1_rep1_testp-7_peak_212	chr1	230532091	230532319	+	148	NA	intron (NM_001258311, intron 1 of 6)	NA	29469	NM_001258311	79605	Hs.520463	NM_024554	ENSG00000177614	PGBD5	-	piggyBac transposable element derived 5	protein-coding	PGBD5	100.933	102.638	2.44383	3.18812	6.49881	0.0657679	1.1564	2.76202	3.13106	3.46601	0.170913	2.63872	2.01209	2.26153	7.71666	1.96556
EWS-WT1_rep1_testp-7_peak_1744	chr8	23189743	23189969	+	148	NA	intron (NM_002318, intron 5 of 13)	NA	-3865	NR_038323	100507156	Hs.661130	NR_038323	ENSG00000253837	LOC100507156	-	uncharacterized LOC100507156	ncRNA	LOC100507156	0.0209688	0.0284985	0.0834288	0.166262	0.0884612	0.0112069	0.0199265	0	0.0169676	0.429201	0.087371	0	0.0424645	0.0890094	0.163587	0
EWS-WT1_rep1_testp-7_peak_297	chr10	99654417	99654580	+	148	NA	intron (NM_018058, intron 11 of 14)	NA	44503	NM_001010917	401647	Hs.567524	NM_001010917	ENSG00000155265	GOLGA7B	C10orf132|C10orf133|bA451M19.3|bA459F3.4	golgin A7 family member B	protein-coding	GOLGA7B	0	0	0.0217669	0	0	0.0646187	0	0	0	0.011198	0.00592681	0	0	0.120759	0.0602403	0.178031
EWS-WT1_rep1_testp-7_peak_565	chr15	43108247	43108348	+	148	NA	intron (NM_173500, intron 7 of 14)	NA	-78880	NM_138477	146059	Hs.599232	NM_138477	ENSG00000140326	CDAN1	CDA1|CDAI|CDAN1A|DLT|PRO1295	codanin 1	protein-coding	CDAN1	4.77008	5.15716	0.56972	0.609297	0.818032	0.797984	0.497522	0.58929	0.666847	0.328204	0.694838	0.437548	0.582482	1.27439	0.682896	0.409114
EWS-WT1_rep1_testp-7_peak_172	chr1	201420138	201420344	+	147	NA	Intergenic	NA	18058	NR_073080	23612	Hs.153944	NM_012396	ENSG00000174307	PHLDA3	TIH1	pleckstrin homology like domain family A member 3	protein-coding	PHLDA3	19.1132	19.9755	1.53076	3.05205	2.37492	0.486024	0.0694428	0.338683	1.10378	0.907674	1.72541	0.877504	0.142506	2.12025	0.600858	0.580709
EWS-WT1_rep1_testp-7_peak_1073	chr2	193904780	193904882	+	147	NA	Intergenic	NA	290260	NR_002769	64002	Hs.546994	NR_002769	ENSG00000227418	PCGEM1	LINC00071|NCRNA00071|PCAT9	PCGEM1, prostate-specific transcript (non-protein coding)	ncRNA	PCGEM1	0	0	0	0	0	0	0	0	0	0	0	0	0.175226	0	0	0
EWS-WT1_rep1_testp-7_peak_1994	chrY	10029515	10029693	+	147	NA	Intergenic	NA	281197	NR_003593	100101121	Hs.522846	NR_003593	ENSG00000237069	TTTY23B	TTTY23	testis-specific transcript, Y-linked 23B (non-protein coding)	ncRNA
EWS-WT1_rep1_testp-7_peak_546	chr14	103737623	103737888	+	147	NA	Intergenic	NA	-45866	NR_135269	105378183	Hs.132624	NR_135269		LOC105378183	-	uncharacterized LOC105378183	ncRNA
EWS-WT1_rep1_testp-7_peak_513	chr14	28330323	28330423	+	147	NA	Intergenic	NA	-227889	NR_130461	100422830		NR_130461	ENSG00000264657	MIR3171	-	microRNA 3171	ncRNA
EWS-WT1_rep1_testp-7_peak_883	chr19	39202947	39203049	+	147	NA	intron (NM_001322033, intron 8 of 20)	NA	32116	NM_144691	147968	Hs.731775	NM_144691	ENSG00000182472	CAPN12	-	calpain 12	protein-coding	CAPN12	0.433015	0.361649	0.23311	0.987525	0.775783	0.277364	0.103608	0.0757428	0.772096	0.0248417	0.0130958	0.0638862	0.184084	0.00467229	0.0664345	0.057685
EWS-WT1_rep1_testp-7_peak_677	chr16	72632674	72632889	+	147	NA	intron (NR_126330, intron 1 of 13)	NA	66127	NR_126330	101927957	Hs.637253	NR_126330	ENSG00000261008	LINC01572	-	long intergenic non-protein coding RNA 1572	ncRNA	LINC01572	0.729811	0.706548	0.0162446	0	0.223917	0.297859	0.0630486	0.0790709	0.0429492	0	0	0.031518	0.0179147	0	0.0591541	0.0759223
EWS-WT1_rep1_testp-7_peak_182	chr1	206785710	206785985	+	147	NA	promoter-TSS (NM_001201478)	NA	57	NM_001201478	1939	Hs.497581	NM_006893	ENSG00000143486	EIF2D	HCA56|LGTN	eukaryotic translation initiation factor 2D	protein-coding	EIF2D	41.9326	44.6187	4.8993	1.06607	4.85891	2.7934	4.04205	7.25848	4.61859	2.32419	4.64718	2.09074	12.799	4.69912	3.94834	2.76839
EWS-WT1_rep1_testp-7_peak_1313	chr3	123813404	123813506	+	147	NA	promoter-TSS (NM_001322990)	NA	-73	NM_001322989	8997	Hs.8004	NM_003947	ENSG00000160145	KALRN	ARHGEF24|CHD5|CHDS5|DUET|DUO|HAPIP|TRAD	kalirin, RhoGEF kinase	protein-coding	KALRN	7.21213	7.49668	1.2399	2.83432	0.304087	0.517715	0.832458	2.02225	0.55172	2.5466	0.944232	1.10064	0.141504	0.151156	2.20637	3.57765
EWS-WT1_rep1_testp-7_peak_264	chr10	23384141	23384490	+	147	NA	promoter-TSS (NM_012228)	NA	-112	NM_012228	22921	Hs.461420	NM_012228	ENSG00000148450	MSRB2	CBS-1|CBS1|CGI-131|MSRB|PILB	methionine sulfoxide reductase B2	protein-coding	MSRB2	6.88767	7.80107	3.39451	1.51701	0.997057	1.1639	1.25131	0.845006	1.94659	1.97357	1.93085	1.66908	0.393154	1.34918	3.20596	0.833092
EWS-WT1_rep1_testp-7_peak_32	chr1	26737017	26737236	+	147	NA	promoter-TSS (NM_024674)	NA	-133	NM_024674	79727	Hs.86154	NM_024674	ENSG00000131914	LIN28A	CSDD1|LIN-28|LIN28|ZCCHC1|lin-28A	lin-28 homolog A	protein-coding	LIN28A	20.0917	19.5606	0.390644	0	0.0961554	0.0426358	0.00541491	0	0	0	0	0	0.038465	0.0066725	0	0.285275
EWS-WT1_rep1_testp-7_peak_261	chr10	21814873	21815198	+	147	NA	promoter-TSS (NM_207371)	NA	-424	NM_207371	387640	Hs.350848	NM_207371	ENSG00000180592	SKIDA1	C10orf140|DLN-1	SKI/DACH domain containing 1	protein-coding	SKIDA1	8.8992	8.81677	1.96188	4.3162	3.06994	0.0185791	0.360077	2.3822	4.19126	2.73122	0.761888	1.84131	1.22494	1.94578	1.27385	2.04369
EWS-WT1_rep1_testp-7_peak_1162	chr20	62284960	62285083	+	147	NA	promoter-TSS (NR_075070)	NA	-58	NM_015894	50861	Hs.639609	NM_015894	ENSG00000197457	STMN3	SCLIP	stathmin 3	protein-coding	STMN3	42.6952	42.0089	2.86665	13.8122	2.17164	2.2159	3.3498	5.42139	3.4636	7.2416	1.80449	1.18615	4.61177	2.07862	5.55987	6.14667
EWS-WT1_rep1_testp-7_peak_1568	chr6	33387801	33388243	+	146	NA	5' UTR (NM_006772, exon 1 of 19).2	NA	175	NM_006772	8831	Hs.586264	NM_006772	ENSG00000197283	SYNGAP1	MRD5|RASA1|RASA5|SYNGAP	synaptic Ras GTPase activating protein 1	protein-coding	SYNGAP1	6.71475	6.72252	0.702932	1.00612	0.246793	0.579093	1.11848	1.01169	0.438382	0.462544	0.176455	0.405528	0.865343	1.98807	0.746653	0.993231
EWS-WT1_rep1_testp-7_peak_1559	chr6	27791974	27792091	+	146	NA	exon (NM_021968, exon 1 of 1)	NA	129	NM_021968	8363	Hs.278483	NM_021968	ENSG00000197238	HIST1H4J	H4/e|H4F2iv|H4FE|dJ160A22.2	histone cluster 1 H4 family member j	protein-coding	HIST1H4J	1.63945	2.71024	0.068035	0	0.156301	0	0.0612068	0.0993487	0	0	0.268371	0	0.0375149	0	0	0
EWS-WT1_rep1_testp-7_peak_622	chr16	5472337	5472916	+	146	NA	Intergenic	NA	193625	NR_110902	101926950	Hs.613285	NR_110902	ENSG00000260338	LINC01570	-	long intergenic non-protein coding RNA 1570	ncRNA	LINC01570	0.0875166	0.0634011	0	0	0	0	0	0	0.0944226	0	0.170173	0	0	0	0.0260098	0
EWS-WT1_rep1_testp-7_peak_1901	chr9	98810651	98810765	+	146	NA	Intergenic	NA	-17413	NR_033838	158435	Hs.652615	NR_033838		LOC158435	-	uncharacterized LOC158435	ncRNA	LOC158435	0	0.0102876	0	0	0	0.0607172	0	0	0	0	0	0	0	0	0	0
EWS-WT1_rep1_testp-7_peak_578	chr15	68527870	68528027	+	146	NA	Intergenic	NA	-5868	NM_017882	54982	Hs.584921	NM_017882	ENSG00000128973	CLN6	CLN4A|HsT18960|nclf	ceroid-lipofuscinosis, neuronal 6, late infantile, variant	protein-coding	CLN6	12.2726	12.425	1.81545	2.58291	2.58873	0.962014	0.16522	0.962901	1.58893	1.46535	1.55967	1.21461	0.938916	0.389219	0.638295	0.555906
EWS-WT1_rep1_testp-7_peak_1647	chr7	22784439	22784541	+	146	NA	Intergenic	NA	-17251	NR_131935	541472	Hs.512234	NR_131935	ENSG00000179428	LOC541472	-	uncharacterized LOC541472	ncRNA	LOC541472	0	0	0	0	0	0	0	0	0	0.0264681	0	0	0	0	0	0
EWS-WT1_rep1_testp-7_peak_329	chr11	1894607	1894959	+	146	NA	intron (NM_001013254, intron 1 of 10)	NA	2629	NM_001013255	4046	Hs.56729	NM_002339	ENSG00000130592	LSP1	WP34|pp52	lymphocyte-specific protein 1	protein-coding	LSP1	2.02925	1.95654	0.0559493	0.2991	0.403969	0.279151	0.161313	0.015562	0.0633965	0.143916	0.533198	0.178339	0.246807	0.0840978	1.56581	0.224135
EWS-WT1_rep1_testp-7_peak_1920	chr9	136821764	136822111	+	146	NA	intron (NM_001134398, intron 1 of 29)	NA	35509	NM_001134398	7410	Hs.369921	NM_003371	ENSG00000160293	VAV2	VAV-2	vav guanine nucleotide exchange factor 2	protein-coding	VAV2	59.3512	61.7111	3.79019	24.031	9.59811	4.64323	7.23176	11.1653	10.0515	13.6345	0.358448	10.7109	7.32597	8.09231	8.378	4.79369
EWS-WT1_rep1_testp-7_peak_639	chr16	31311054	31311234	+	146	NA	intron (NM_001145808, intron 14 of 29)	NA	39856	NM_001145808	3684	Hs.172631	NM_000632	ENSG00000169896	ITGAM	CD11B|CR3A|MAC-1|MAC1A|MO1A|SLEB6	integrin subunit alpha M	protein-coding	ITGAM	1.58983	1.88515	0.0177475	0.164615	0.108726	0.061984	1.91032	2.32667	1.29037	1.17932	0.406725	0.373035	0.906843	0.200881	0.159413	2.01145
EWS-WT1_rep1_testp-7_peak_1348	chr4	2356899	2357030	+	146	NA	intron (NM_001172657, intron 1 of 6)	NA	9640	NM_001172659	57732	Hs.292056	NM_020972	ENSG00000159733	ZFYVE28	LST2|LYST2	zinc finger FYVE-type containing 28	protein-coding	ZFYVE28	0.175958	0.178462	0.0191477	0.431758	0.0879785	0.12539	0	0.0139803	0.0632812	0.41865	1.97793	0.208974	0.121419	0.0320517	0.16037	0.134237
EWS-WT1_rep1_testp-7_peak_548	chr14	104616355	104616675	+	146	NA	intron (NM_015656, intron 2 of 14)	NA	11455	NM_015656	26153	Hs.134970	NM_015656	ENSG00000066735	KIF26A	-	kinesin family member 26A	protein-coding	KIF26A	29.1291	28.7959	0.153709	0.255113	0.324493	0.00725455	0.341823	0.23861	0.186721	0.534297	0.0367625	0.137024	0.361932	0.431144	0.2723	0.38832
EWS-WT1_rep1_testp-7_peak_1831	chr8	139894693	139895125	+	146	NA	intron (NM_152888, intron 2 of 64)	NA	31340	NM_152888	169044	Hs.117169	NM_152888	ENSG00000169436	COL22A1	-	collagen type XXII alpha 1 chain	protein-coding	COL22A1	0.0360581	0.0431016	11.8612	2.82093	19.2684	0.0308344	2.95371	2.25611	11.2334	0.987863	0.38763	7.63546	1.15862	0.00211119	0.427584	0.974824
EWS-WT1_rep1_testp-7_peak_889	chr19	45251573	45251757	+	146	NA	promoter-TSS (NM_005178)	NA	-313	NM_005178	602	Hs.31210	NM_005178	ENSG00000069399	BCL3	BCL4|D19S37	B-cell CLL/lymphoma 3	protein-coding	BCL3	9.6441	9.63782	1.62641	1.24268	1.0379	0.407615	0.175346	0.175924	0.915757	0.32926	1.02511	1.88459	0.182684	0.453744	1.94127	0.175957
EWS-WT1_rep1_testp-7_peak_858	chr19	14201992	14202132	+	146	NA	promoter-TSS (NM_138352)	NA	-675	NM_138352	90378	Hs.140309	NM_138352	ENSG00000141858	SAMD1	-	sterile alpha motif domain containing 1	protein-coding	SAMD1	46.5118	44.2707	0.432188	1.0782	0.695023	0.207548	0.318709	0.525922	0.5999	0.583642	0.264777	0.377343	0.524284	0.206699	0.188856	0.479731
EWS-WT1_rep1_testp-7_peak_509	chr14	21910700	21911036	+	145	NA	Intergenic	NA	-5411	NM_020920	57680	Hs.530698	NM_020920	ENSG00000100888	CHD8	AUTS18|HELSNF1	chromodomain helicase DNA binding protein 8	protein-coding	CHD8	30.679	32.8212	8.95387	4.98015	8.40045	5.28603	5.44285	10.9397	9.20288	10.7796	4.33766	5.31443	7.76951	6.95844	6.96007	3.81858
EWS-WT1_rep1_testp-7_peak_1304	chr3	75736798	75736968	+	145	NA	Intergenic	NA	15341	NR_040004	401074	Hs.528540	NR_040004	ENSG00000242516	LINC00960	-	long intergenic non-protein coding RNA 960	ncRNA	LINC00960	0.635602	0.699323	0.583588	0	0.357523	0	0.0528507	0	0.0771478	0	0.238354	0.150972	0.0750853	0.00465179	0.0920886	0
EWS-WT1_rep1_testp-7_peak_1642	chr7	9989537	9989642	+	145	NA	Intergenic	NA	315689	NR_002790	168741	Hs.545134	NR_002790		PER4	-	period circadian clock 3 pseudogene	pseudo	PER4	0	0	0	0	0	0	0	0.0529591	0	0	0	0	0	0.0953978	0	0
EWS-WT1_rep1_testp-7_peak_1152	chr20	56806567	56806675	+	145	NA	Intergenic	NA	-2912	NM_001304369	140731	Hs.266571	NM_080674	ENSG00000124227	ANKRD60	C20orf86|bA196N14.3	ankyrin repeat domain 60	protein-coding	ANKRD60	0	0	0	0	0	0	0.671532	0.0160416	0	0	0	0	0.0181724	0	0.0600049	0
EWS-WT1_rep1_testp-7_peak_559	chr15	33293711	33294001	+	145	NA	intron (NM_001103184, intron 3 of 16)	NA	66377	NM_001103184	342184	Hs.657649	NM_198500	ENSG00000248905	FMN1	FMN|LD	formin 1	protein-coding	FMN1	1.89379	2.00853	0.934117	4.33258	3.45528	1.04528	12.6294	17.0135	5.71289	6.47959	0.331704	1.43126	15.8285	4.37739	10.474	17.1537
EWS-WT1_rep1_testp-7_peak_1078	chr2	212879773	212879873	+	145	NA	intron (NM_005235, intron 2 of 27)	NA	411261	NR_031643	100313771		NR_031643	ENSG00000221782	MIR548F2	MIR548F-2|MIRN548F2|hsa-mir-548f-2	microRNA 548f-2	ncRNA
EWS-WT1_rep1_testp-7_peak_1733	chr8	2156937	2157140	+	145	NA	Intergenic	NA	132369	NR_106983	102465695		NR_106983	ENSG00000273593	MIR7160	hsa-mir-7160	microRNA 7160	ncRNA
EWS-WT1_rep1_testp-7_peak_914	chr19	52194155	52194445	+	145	NA	intron (NM_001316994, intron 1 of 8)	NA	-1565	NR_029843	407056		NR_029843	ENSG00000207550	MIR99B	MIRN99B|mir-99b	microRNA 99b	ncRNA
EWS-WT1_rep1_testp-7_peak_522	chr14	63862532	63862671	+	145	NA	intron (NM_001282182, intron 5 of 12)	NA	-77008	NM_145171	122876	Hs.375028	NM_145171	ENSG00000179600	GPHB5	B5|GPB5|ZLUT1	glycoprotein hormone beta 5	protein-coding	GPHB5	0	0.0459717	0	0	0	0	0	0	0	0	0	0	0	0	0	0
EWS-WT1_rep1_testp-7_peak_1466	chr5	43121669	43121898	+	145	NA	promoter-TSS (NM_001330714)	NA	85	NM_001330716	7690	Hs.535804	NM_003432	ENSG00000172262	ZNF131	ZBTB35|pHZ-10	zinc finger protein 131	protein-coding	ZNF131	12.5583	12.7017	7.54145	3.3668	5.50137	3.12177	5.82179	10.2557	2.46215	5.9137	1.93005	4.2025	6.3362	4.42597	4.38425	6.16911
EWS-WT1_rep1_testp-7_peak_1372	chr4	49289082	49289275	+	144	NA	Intergenic	NA	300519	NM_001286791	80157	Hs.479703	NM_025087	ENSG00000109182	CWH43	CWH43-C	cell wall biogenesis 43 C-terminal homolog	protein-coding	CWH43	0	0	0.332895	0	0	0.834486	0	0	0	0	0	0	0	0	0	0
EWS-WT1_rep1_testp-7_peak_2011	chrY	13472408	13472544	+	144	NA	Intergenic	NA	1060913	NR_033667	352887	Hs.546221	NR_033667	ENSG00000206159	GYG2P1	GYG2P	glycogenin 2 pseudogene 1	pseudo	GYG2P1	0.278269	0.423341	0.175439	1.01331	0	0	0.343768	0.464292	0.180136	0	0	0	0	0	0	0
EWS-WT1_rep1_testp-7_peak_1128	chr20	29641938	29642038	+	144	NA	Intergenic	NA	-3850	NR_045115	140678	Hs.653099	NR_045115		MLLT10P1	MLLT10L|bA348I14.3	myeloid/lymphoid or mixed-lineage leukemia; translocated to, 10 pseudogene 1	pseudo	MLLT10P1	0.0413141	0.0448948	0.151733	0.582365	0.23239	0.176645	0.314084	1.03399	0	0	0	0.392527	0.0557777	0.846626	0	0.413674
EWS-WT1_rep1_testp-7_peak_933	chr2	1754301	1754485	+	144	NA	Intergenic	NA	-6074	NM_012293	7837	Hs.332197	NM_012293	ENSG00000130508	PXDN	COPOA|D2S448|D2S448E|MG50|PRG2|PXN|VPO	peroxidasin	protein-coding	PXDN	24.8912	25.466	22.3286	27.5164	21.8821	13.2371	5.173	8.90947	6.06277	20.078	23.6556	8.50067	6.05663	0.717415	15.1126	4.39611
EWS-WT1_rep1_testp-7_peak_706	chr17	18965356	18965531	+	144	NA	Intergenic	NA	-15078	NM_001330148	10750	Hs.567416	NM_006613	ENSG00000154016	GRAP	-	GRB2-related adaptor protein	protein-coding	GRAP	0.0563919	0.0612805	0	0.0662429	0.126883	0.108502	0.010718	0.0268833	0.348606	0.0532746	0.40328	0	0.0304541	0	0	0
EWS-WT1_rep1_testp-7_peak_754	chr17	41438268	41438648	+	144	NA	Intergenic	NA	27808	NR_027413	100130581	Hs.546897	NR_027412	ENSG00000188825	LINC00910	-	long intergenic non-protein coding RNA 910	ncRNA	LINC00910	0.0938232	0.124612	0	0.0183685	0	0.183863	0.312058	0.167726	0.177147	0.878144	0.108593	0.0680944	0.330748	0.0457777	0.00929469	0.119294
EWS-WT1_rep1_testp-7_peak_983	chr2	87623805	87623967	+	144	NA	Intergenic	NA	-131088	NR_024204	112597	Hs.652166	NM_052871	ENSG00000222041	CYTOR	C2orf59|LINC00152|NCRNA00152	cytoskeleton regulator RNA	ncRNA
EWS-WT1_rep1_testp-7_peak_1254	chr22	21520412	21520601	+	144	NA	promoter-TSS (NR_108107)	NA	-686	NR_108107	642633		NM_201565	ENSG00000215498	FAM230B	-	family with sequence similarity 230 member B (non-protein coding)	ncRNA	FAM230B	0	0	0	0	0	0	0	0	0	0	8.76e-43	0	0	0	0	0
EWS-WT1_rep1_testp-7_peak_1712	chr7	155001512	155001759	+	143	NA	Intergenic	NA	-87847	NM_198336	3638	Hs.520819	NM_005542	ENSG00000186480	INSIG1	CL6	insulin induced gene 1	protein-coding	INSIG1	349.213	349.506	4.29122	22.5896	4.98156	3.67522	23.8048	107.382	5.88959	60.6856	13.5264	8.87393	42.7141	4.70598	4.99645	16.7025
EWS-WT1_rep1_testp-7_peak_2033	chrY	58846797	58846903	+	143	NA	Intergenic	NA	-253553	NM_005840	10251	Hs.381912	NM_005840	ENSG00000168939	SPRY3	spry-3	sprouty RTK signaling antagonist 3	protein-coding	SPRY3	0.997691	1.04052	0.76971	0.193115	0.317659	0.634501	0.579592	1.06789	0.491497	0.464346	0.0470616	0.660259	0.201622	0.376205	0.11301	0.635471
EWS-WT1_rep1_testp-7_peak_78	chr1	142782199	142782299	+	143	NA	Intergenic	NA	-68644	NR_046228	100874392	Hs.648245	NR_046228		ANKRD20A12P	-	ankyrin repeat domain 20 family member A12, pseudogene	pseudo	ANKRD20A12P	1.73548	1.58586	7.24298	0.849421	1.55304	0.674573	0.337339	0.34472	2.36181	0.289813	0.0766951	1.70197	0.408258	0.808276	0.480614	0.488968
EWS-WT1_rep1_testp-7_peak_529	chr14	76027410	76027527	+	143	NA	Intergenic	NA	-17472	NM_017791	55640	Hs.509966	NM_017791	ENSG00000119686	FLVCR2	C14orf58|CCT|EPV|FLVCRL14q|MFSD7C|PVHH	feline leukemia virus subgroup C cellular receptor family member 2	protein-coding	FLVCR2	0.252301	0.387596	0.0073541	0.0846771	0.30411	0.385269	0.496646	0.034626	0.10694	0.255375	0.836009	0.44946	0.178424	0.457233	3.01003	0.0687418
EWS-WT1_rep1_testp-7_peak_778	chr17	77536597	77536719	+	143	NA	Intergenic	NA	-24428	NM_001082575	146713	Hs.135229	NM_001025448	ENSG00000167281	RBFOX3	FOX-3|FOX3|HRNBP3|NEUN	RNA binding protein, fox-1 homolog 3	protein-coding	RBFOX3	57.3387	58.9999	5.42635	6.93627	3.45087	0.0163943	4.83161	3.65577	7.44644	1.65419	1.94915	2.26778	1.74972	0.22899	2.18111	4.16837
EWS-WT1_rep1_testp-7_peak_979	chr2	85701613	85701750	+	143	NA	Intergenic	NA	55627	NM_201594	284948	Hs.209542	NM_198482	ENSG00000152292	SH2D6	-	SH2 domain containing 6	protein-coding	SH2D6	0	0.0252065	0	0.0272477	0	0	0	0	0.0187699	0	0.0386607	0	0	0	0	0
EWS-WT1_rep1_testp-7_peak_593	chr15	98962715	98962955	+	143	NA	Intergenic	NA	94776	NM_182562	283777	Hs.668070	NM_182562	ENSG00000185087	FAM169B	-	family with sequence similarity 169 member B	protein-coding	FAM169B	0	0	0	0	0	0	0.0462484	0	0	0	0	0	0.15957	0	0	0
EWS-WT1_rep1_testp-7_peak_1775	chr8	81750776	81751010	+	143	NA	intron (NM_001033723, intron 1 of 8)	NA	36123	NM_001033723	619279	Hs.434957	NM_032651	ENSG00000164684	ZNF704	Gig1	zinc finger protein 704	protein-coding	ZNF704	33.1986	32.9497	26.2071	52.2118	19.8225	8.94275	10.3783	17.4929	21.2135	27.9665	0.702638	8.17174	8.30832	19.6029	13.5571	18.5446
EWS-WT1_rep1_testp-7_peak_1460	chr5	34716566	34716779	+	143	NA	intron (NM_001145525, intron 4 of 19)	NA	29008	NM_001145523	26064	Hs.431400	NM_015577	ENSG00000039560	RAI14	NORPEG|RAI13	retinoic acid induced 14	protein-coding	RAI14	32.8687	34.2812	1.94135	15.4587	3.96443	7.6467	11.8882	18.4045	1.81231	11.3561	2.45703	2.99009	22.8104	3.02617	3.16639	9.17416
EWS-WT1_rep1_testp-7_peak_1833	chr8	141082514	141082727	+	143	NA	intron (NM_031466, intron 17 of 22)	NA	28014	NR_144431	359809	Hs.26814	NR_144431		PEG13	-	paternally expressed 13	ncRNA
EWS-WT1_rep1_testp-7_peak_94	chr1	143482183	143482345	+	143	NA	Intergenic	NA	-190657	NR_106967	102466225		NR_106967	ENSG00000278596	MIR6077	MIR6077-1|MIR6077-2|hsa-mir-6077|hsa-mir-6077-1|hsa-mir-6077-2	microRNA 6077	ncRNA
EWS-WT1_rep1_testp-7_peak_495	chr13	110874948	110875076	+	143	NA	intron (NM_001303110, intron 2 of 24)	NA	84492	NM_001845	1282	Hs.17441	NM_001845	ENSG00000187498	COL4A1	BSVD|RATOR	collagen type IV alpha 1 chain	protein-coding	COL4A1	161.189	163.574	40.3774	21.0119	30.6263	11.6103	2.60458	4.85387	9.88189	29.5252	13.4736	30.9945	22.7378	7.43475	53.3136	2.82927
EWS-WT1_rep1_testp-7_peak_303	chr10	104339750	104339873	+	143	NA	intron (NM_016169, intron 3 of 11)	NA	-64441	NR_144321	81603	Hs.336810	NM_030912	ENSG00000171206	TRIM8	GERP|RNF27	tripartite motif containing 8	protein-coding	TRIM8	10.6708	10.3607	1.66746	2.82693	1.92713	2.93864	2.39813	1.73283	1.31177	2.55243	3.01523	1.14127	0.586641	0.773018	2.62251	1.35067
EWS-WT1_rep1_testp-7_peak_58	chr1	54176372	54176553	+	143	NA	intron (NM_147193, intron 1 of 9)	NA	23415	NM_147193	148979	Hs.306691	NM_147193	ENSG00000174332	GLIS1	-	GLIS family zinc finger 1	protein-coding	GLIS1	0.0244276	0	0	0.191295	0	0	0.00773779	0.0485208	0	0.0128205	0.291778	0	0.395752	0.0190697	0	0.0349415
EWS-WT1_rep1_testp-7_peak_340	chr11	2191886	2192141	+	143	NA	intron (NM_199293, intron 1 of 13)	NA	1022	NM_199293	7054	Hs.435609	NM_000360	ENSG00000180176	TH	DYT14|DYT5b|TYH	tyrosine hydroxylase	protein-coding	TH	22.4014	21.7726	0.455596	20.5604	1.95828	0.141154	14.922	17.2547	14.5323	18.6558	0	0.299405	13.2417	5.96749	19.0631	10.2173
EWS-WT1_rep1_testp-7_peak_1671	chr7	75508129	75508351	+	143	NA	promoter-TSS (NM_001040457)	NA	-70	NM_001346187	57414	Hs.488827	NM_020684	ENSG00000005486	RHBDD2	NPD007|RHBDL7	rhomboid domain containing 2	protein-coding	RHBDD2	36.7756	36.6576	12.137	25.4997	15.3151	13.0507	12.6468	10.113	7.23191	10.9768	20.6446	3.49457	7.76385	9.82943	10.1783	8.20835
EWS-WT1_rep1_testp-7_peak_413	chr12	46384342	46384442	+	143	NA	promoter-TSS (NM_004719)	NA	9	NM_004719	9169	Hs.210367	NM_004719	ENSG00000139218	SCAF11	CASP11|SFRS2IP|SIP1|SRRP129|SRSF2IP	SR-related CTD associated factor 11	protein-coding	SCAF11	16.4212	16.6341	20.9051	13.7083	19.6283	12.4677	20.7282	27.6794	21.2898	17.4476	10.6835	10.0917	16.7661	22.308	23.205	17.293
EWS-WT1_rep1_testp-7_peak_1917	chr9	136399859	136399994	+	143	NA	promoter-TSS (NM_014694)	NA	-49	NM_014694	9719	Hs.522543	NM_014694	ENSG00000197859	ADAMTSL2	GPHYSD1	ADAMTS like 2	protein-coding	ADAMTSL2	31.4471	32.8426	0.176587	2.94565	0.967401	0.0355812	0.432313	0.383489	0.125699	1.10937	0.00924657	0.270141	0.179762	0.165661	0.173126	0.420595
EWS-WT1_rep1_testp-7_peak_1600	chr6	111804468	111804646	+	143	NA	promoter-TSS (NR_034111)	NA	-118	NR_034109	643749	Hs.486228	NR_034108	ENSG00000231889	TRAF3IP2-AS1	C6UAS|C6orf3|NCRNA00248|TRAF3IP2-AS2	TRAF3IP2 antisense RNA 1	ncRNA	TRAF3IP2-AS1	1.16404	1.20937	1.63426	0.712088	2.24906	0.820316	0.965226	1.47568	2.2961	0.543237	0.271398	0.624208	2.5554	1.46692	1.2621	1.16692
EWS-WT1_rep1_testp-7_peak_1541	chr6	2798033	2798235	+	142	NA	Intergenic	NA	-27570	NM_001347872	340156	Hs.127830	NM_001012418	ENSG00000145949	MYLK4	SgK085	myosin light chain kinase family member 4	protein-coding	MYLK4	0.0477695	0.0562355	0.258288	1.85174	0.089567	0.0255307	0.673359	0.678428	0.264137	0.087749	0.036491	0.756433	0.0752417	0.275028	0.0958297	0.0854126
EWS-WT1_rep1_testp-7_peak_1370	chr4	49156461	49156570	+	142	NA	Intergenic	NA	167856	NM_001286791	80157	Hs.479703	NM_025087	ENSG00000109182	CWH43	CWH43-C	cell wall biogenesis 43 C-terminal homolog	protein-coding	CWH43	0	0	0.332895	0	0	0.834486	0	0	0	0	0	0	0	0	0	0
EWS-WT1_rep1_testp-7_peak_96	chr1	143485254	143485390	+	142	NA	Intergenic	NA	-187599	NR_106967	102466225		NR_106967	ENSG00000278596	MIR6077	MIR6077-1|MIR6077-2|hsa-mir-6077|hsa-mir-6077-1|hsa-mir-6077-2	microRNA 6077	ncRNA
EWS-WT1_rep1_testp-7_peak_1835	chr8	141757568	141757823	+	142	NA	intron (NM_001316342, intron 17 of 32)	NA	-112049	NM_001164623	27161	Hs.743313	NM_012154	ENSG00000123908	AGO2	EIF2C2|Q10	argonaute 2, RISC catalytic component	protein-coding	AGO2	13.581	13.8392	3.97802	9.28083	4.34835	2.3179	3.50503	9.00219	3.37154	5.02338	3.81616	2.69203	4.20125	2.74254	3.13664	1.96791
EWS-WT1_rep1_testp-7_peak_1110	chr2	242700019	242700147	+	142	NA	intron (NR_109778, intron 7 of 7)	NA	-16157	NM_022134	64090	Hs.632556	NM_022134	ENSG00000154252	GAL3ST2	GAL3ST-2|GP3ST	galactose-3-O-sulfotransferase 2	protein-coding	GAL3ST2	0.126594	0.137566	0.0193724	0.501883	0	0.186062	0	0.0188591	0.281704	0	0.0263741	0.0187934	0.0427282	0	0	0.0226352
EWS-WT1_rep1_testp-7_peak_50	chr1	40367556	40367691	+	142	NA	promoter-TSS (NM_001033081)	NA	64	NM_005376	4610	Hs.437922	NM_005376	ENSG00000116990	MYCL	L-Myc|LMYC|MYCL1|bHLHe38	v-myc avian myelocytomatosis viral oncogene lung carcinoma derived homolog	protein-coding	MYCL	19.0669	19.1644	11.8159	2.6276	5.60087	0.663355	0.171641	1.44058	4.74439	1.56776	0.027016	2.33209	0.162567	0.271159	0.606992	1.38455
EWS-WT1_rep1_testp-7_peak_613	chr16	1359239	1359388	+	142	NA	promoter-TSS (NM_003345)	NA	159	NM_194260	7329	Hs.302903	NM_003345	ENSG00000103275	UBE2I	C358B7.1|P18|UBC9	ubiquitin conjugating enzyme E2 I	protein-coding	UBE2I	75.7792	76.4398	4.53744	4.31394	7.47027	3.49826	3.45132	3.14938	4.35339	3.22191	3.9639	6.25269	3.39389	4.01485	5.83585	3.15966
EWS-WT1_rep1_testp-7_peak_1276	chr22	50746267	50746395	+	142	NA	promoter-TSS (NM_012401)	NA	-330	NM_012401	23654	Hs.3989	NM_012401	ENSG00000196576	PLXNB2	MM1|Nbla00445|PLEXB2|dJ402G11.3	plexin B2	protein-coding	PLXNB2	101.924	104.127	7.51503	14.5407	9.20242	2.63472	1.15225	4.16266	7.30446	5.48802	1.39955	6.94652	2.40909	4.76394	5.18917	1.97257
EWS-WT1_rep1_testp-7_peak_384	chr11	76494089	76494261	+	142	NA	promoter-TSS (NR_120561)	NA	-69	NR_120562	101928837	Hs.656851	NR_120561	ENSG00000255100	LOC101928837	-	uncharacterized LOC101928837	ncRNA	LOC101928837	0.461223	0.357998	0	0	0	0	0	0	0	0	0	0	0.0889558	0	0	0
EWS-WT1_rep1_testp-7_peak_1367	chr4	49141698	49141804	+	141	NA	Intergenic	NA	153092	NM_001286791	80157	Hs.479703	NM_025087	ENSG00000109182	CWH43	CWH43-C	cell wall biogenesis 43 C-terminal homolog	protein-coding	CWH43	0	0	0.332895	0	0	0.834486	0	0	0	0	0	0	0	0	0	0
EWS-WT1_rep1_testp-7_peak_269	chr10	42385982	42386086	+	141	NA	Intergenic	NA	477459	NR_024380	441666	Hs.255729	NR_024380	ENSG00000215146	LOC441666	-	zinc finger protein 91 pseudogene	pseudo	LOC441666	2.44061	2.45014	3.29548	3.54623	0	0.430508	0.00654244	0.0820504	1.9554	0.531157	0.65692	0.077676	1.36635	0.10682	0.263948	0.851844
EWS-WT1_rep1_testp-7_peak_892	chr19	47391475	47391620	+	141	NA	Intergenic	NA	-30386	NM_004491	2909	Hs.509447	NM_004491	ENSG00000160007	ARHGAP35	GRF-1|GRLF1|P190-A|P190A|p190ARhoGAP|p190RhoGAP	Rho GTPase activating protein 35	protein-coding	ARHGAP35	15.1744	15.7663	12.2698	8.7367	9.21467	7.63302	6.78841	14.9794	7.74894	10.9469	3.56663	8.56042	9.50501	8.11426	10.5347	6.2106
EWS-WT1_rep1_testp-7_peak_1538	chr5	180473037	180473174	+	141	NA	intron (NM_001308245, intron 2 of 10)	NA	-2621	NR_107056	102465882		NR_107056	ENSG00000277912	MIR8089	hsa-mir-8089	microRNA 8089	ncRNA
EWS-WT1_rep1_testp-7_peak_1700	chr7	139735865	139736011	+	141	NA	intron (NR_130117, intron 6 of 10)	NA	27583	NR_130117	64761	Hs.12646	NM_022750	ENSG00000059378	PARP12	ARTD12|MST109|MSTP109|ZC3H1|ZC3HDC1	poly(ADP-ribose) polymerase family member 12	protein-coding	PARP12	10.3655	10.417	1.17577	4.93845	2.92202	0.29055	1.23413	1.51176	4.00797	2.25403	0.327192	1.10476	0.709491	2.10075	2.06806	1.00227
EWS-WT1_rep1_testp-7_peak_1641	chr7	7680451	7680627	+	140	NA	5' UTR (NM_002947, exon 5 of 8)	NA	272	NM_001302350	729852	Hs.652371	NM_001302348	ENSG00000219545	UMAD1	RPA3-AS1|RPA3OS	UBAP1-MVB12-associated (UMA) domain containing 1	protein-coding	UMAD1	2.04793	1.65911	7.20079	7.76617	5.26005	3.03869	7.34914	7.35553	3.5413	3.44534	4.27827	3.06522	3.68652	4.13375	3.71854	1.89942
EWS-WT1_rep1_testp-7_peak_942	chr2	9540433	9540583	+	140	NA	intron (NM_001135191, intron 24 of 26)	NA	22281	NM_001319068	9270	Hs.467662	NM_004763	ENSG00000119185	ITGB1BP1	ICAP-1A|ICAP-1B|ICAP-1alpha|ICAP1|ICAP1A|ICAP1B	integrin subunit beta 1 binding protein 1	protein-coding	ITGB1BP1	14.9111	15.1857	3.23853	4.00493	2.95754	3.31945	1.63168	2.61422	4.12165	1.51343	1.8622	1.09278	2.27378	4.29544	4.21179	2.63234
EWS-WT1_rep1_testp-7_peak_1791	chr8	95652912	95653166	+	140	NA	promoter-TSS (NM_001122827)	NA	-325	NM_001122826	54845	Hs.487471	NM_017697	ENSG00000104413	ESRP1	RBM35A|RMB35A	epithelial splicing regulatory protein 1	protein-coding	ESRP1	98.4212	99.5659	44.4968	28.5908	23.5519	2.0285	20.3128	22.2077	32.837	19.1136	0.170697	8.34981	8.06859	7.18514	0.0752	8.66927
EWS-WT1_rep1_testp-7_peak_1134	chr20	32262107	32262248	+	140	NA	promoter-TSS (NM_031231)	NA	87	NM_031231	63941	Hs.516986	NM_031231	ENSG00000125967	NECAB3	APBA2BP|EFCBP3|NIP1|STIP3|SYTIP2|XB51|dJ63M2.4|dJ63M2.5	N-terminal EF-hand calcium binding protein 3	protein-coding	NECAB3	5.01546	5.53567	0.137668	0.409497	0.759057	0.32455	0.0534321	0.281444	0.345784	0.194765	0.946499	0.227041	0.212551	0.322623	0.140368	0.160856
EWS-WT1_rep1_testp-7_peak_116	chr1	149811716	149812743	+	140	NA	TTS (NM_001005464).2	NA	536	NM_021059	126961	Hs.647745	NM_021059	ENSG00000203811	HIST2H3C	H3|H3.2|H3/M|H3F2|H3FM|H3FN	histone cluster 2 H3 family member c	protein-coding	HIST2H3C	0.0657547	0.158674	0.138415	0	0.190794	0.0362567	0.0214888	0.121273	0.0365957	0	0.00942211	0	0.0457938	0	0	0.0323456
EWS-WT1_rep1_testp-7_peak_409	chr12	38493539	38493639	+	139	NA	Intergenic	NA	-216968	NM_001013620	144245	Hs.259305	NM_001013620	ENSG00000175548	ALG10B	ALG10|KCR1	ALG10B, alpha-1,2-glucosyltransferase	protein-coding	ALG10B	2.42779	2.58718	3.46162	1.32191	3.06472	1.67959	2.32926	2.6407	2.95705	1.13724	0.971821	1.49535	2.35893	2.25235	2.60819	1.59924
EWS-WT1_rep1_testp-7_peak_1271	chr22	44265577	44265734	+	139	NA	Intergenic	NA	-7277	NM_014351	25830	Hs.189810	NM_014351	ENSG00000130540	SULT4A1	BR-STL-1|BRSTL1|DJ388M5.3|NST|SULTX3|hBR-STL-1	sulfotransferase family 4A member 1	protein-coding	SULT4A1	0.00930197	0.0101082	0	0.0218534	0.104646	0.009943	0	0	0	0.0878761	0.0232552	0	0.0125585	0.0108926	0.165872	1.1842
EWS-WT1_rep1_testp-7_peak_899	chr19	47926515	47926647	+	139	NA	Intergenic	NA	-1091	NM_001346148	56917	Hs.380923	NM_020160	ENSG00000105419	MEIS3	MRG2	Meis homeobox 3	protein-coding	MEIS3	131.968	130.52	8.41079	3.34504	2.62002	0.294625	2.5049	1.18593	13.1007	4.33362	0.467556	4.4003	4.87359	21.9655	11.0607	3.10419
EWS-WT1_rep1_testp-7_peak_349	chr11	27775668	27775807	+	139	NA	Intergenic	NA	-32132	NM_170731	627	Hs.502182	NM_001709	ENSG00000176697	BDNF	ANON2|BULN2	brain derived neurotrophic factor	protein-coding	BDNF	11.2215	11.6664	1.78099	0.0618557	1.50437	0.162116	0.200137	0.0459572	0.168019	0.032693	0.0642702	0.706083	0.249805	2.50229	3.0965	0.278087
EWS-WT1_rep1_testp-7_peak_947	chr2	13958976	13959164	+	139	NA	Intergenic	NA	582012	NR_103814	100499171	Hs.565606	NR_103814	ENSG00000230448	LINC00276	NCRNA00276	long intergenic non-protein coding RNA 276	ncRNA	LINC00276	0	0	0.0160266	0	0	0.00699672	0	0.15602	0.0953391	0.0103061	0.103641	0	0.300464	0	0.0350163	0.0187259
EWS-WT1_rep1_testp-7_peak_461	chr12	133184261	133184638	+	139	NA	intron (NM_001195520, intron 1 of 5)	NA	2588	NM_001195520	100507055	Hs.282811	NM_001195520	ENSG00000204583	LRCOL1	-	leucine rich colipase like 1	protein-coding	LRCOL1	0	0	0	0	0	0.0280429	0	0	0	0	0	0	0	0	0	0
EWS-WT1_rep1_testp-7_peak_1157	chr20	61176938	61177126	+	139	NA	Intergenic	NA	14913	NR_029676	406923		NR_029676	ENSG00000174407	MIR133A2	MIRN133A2|mir-133a-2	microRNA 133a-2	ncRNA
EWS-WT1_rep1_testp-7_peak_585	chr15	86440493	86440781	+	139	NA	Intergenic	NA	71771	NR_049805	100847084		NR_049805	ENSG00000264406	MIR548AP	-	microRNA 548ap	ncRNA
EWS-WT1_rep1_testp-7_peak_1240	chr22	18721216	18721460	+	139	NA	promoter-TSS (NR_136561)	NA	-89	NR_136561	642643		NR_136561	ENSG00000182824	LINC01662	-	long intergenic non-protein coding RNA 1662	ncRNA
EWS-WT1_rep1_testp-7_peak_65	chr1	89285879	89285985	+	139	NA	intron (NM_001320707, intron 15 of 20)	NA	71369	NM_001514	2959	Hs.481852	NM_001514	ENSG00000137947	GTF2B	TF2B|TFIIB	general transcription factor IIB	protein-coding	GTF2B	16.4199	16.5556	8.22494	4.66644	9.01659	3.20337	6.14613	4.71783	5.03046	6.4743	7.03919	2.48312	6.79352	6.50443	4.31243	5.08426
EWS-WT1_rep1_testp-7_peak_1076	chr2	206950481	206950634	+	139	NA	intron (NM_017759, intron 1 of 10)	NA	349	NM_017759	54891	Hs.445036	NM_017759	ENSG00000114933	INO80D	-	INO80 complex subunit D	protein-coding	INO80D	1.38523	1.51587	6.27498	4.64911	3.94155	4.02597	3.65935	7.80796	3.65148	3.70831	2.02219	2.86263	4.86599	5.95372	3.80643	5.01861
EWS-WT1_rep1_testp-7_peak_1696	chr7	131822430	131822643	+	139	NA	intron (NM_020911, intron 30 of 31)	NA	-123084	NR_134565	101928807	Hs.552131	NR_134565		LOC101928807	-	uncharacterized LOC101928807	ncRNA	LOC101928807	0	0	0.120475	0	0	0	1.02869	0.586414	0.0796311	0.309892	0	0.876553	0.132861	0.288092	0.131612	0.422298
EWS-WT1_rep1_testp-7_peak_1914	chr9	135057437	135057839	+	139	NA	intron (NM_032536, intron 2 of 7)	NA	20304	NM_032536	84628	Hs.163642	NM_032536	ENSG00000196358	NTNG2	LHLL9381|Lmnt2|NTNG1|bA479K20.1	netrin G2	protein-coding	NTNG2	14.8659	15.0258	0.145302	2.23945	0.667623	0.0396466	0.733135	0.565811	0.936406	1.14463	0.655274	1.34792	0.71107	9.03402	3.20776	3.27878
EWS-WT1_rep1_testp-7_peak_1085	chr2	223421089	223421327	+	139	NA	intron (NM_152386, intron 4 of 4)	NA	99866	NR_130154	10056	Hs.471452	NM_005687	ENSG00000116120	FARSB	FARSLB|FRSB|HSPC173|PheHB|PheRS	phenylalanyl-tRNA synthetase beta subunit	protein-coding	FARSB	16.9916	16.6761	21.6615	9.78326	9.54311	4.8543	4.51101	5.8922	7.7378	4.34417	4.87698	3.47009	10.4345	7.20421	8.27369	6.2631
EWS-WT1_rep1_testp-7_peak_1578	chr6	43970004	43970253	+	139	NA	intron (NM_153246, intron 3 of 3)	NA	1259	NR_125865	101929705	Hs.670378	NR_125864	ENSG00000237686	LOC101929705	-	uncharacterized LOC101929705	ncRNA	LOC101929705	2.11772	2.00765	0.782455	0.23462	0.50557	0.0747241	0.208785	0.285647	0.113134	0.0786203	0.233025	0.604882	1.4966	0.649035	0.0534242	0.0428551
EWS-WT1_rep1_testp-7_peak_539	chr14	92302729	92302829	+	139	NA	promoter-TSS (NM_001128595)	NA	91	NM_001128595	123036	Hs.510262	NM_152332	ENSG00000165929	TC2N	C14orf47|C2CD1|MTAC2D1|Tac2-N	tandem C2 domains, nuclear	protein-coding	TC2N	43.5121	43.7836	21.1343	27.6833	15.2538	8.02704	24.5131	25.9248	35.5426	39.2414	1.83919	14.4628	25.5324	39.8919	60.9664	23.7815
EWS-WT1_rep1_testp-7_peak_421	chr12	58138409	58138511	+	139	NA	promoter-TSS (NM_005981)	NA	-312	NM_001330169	6302	Hs.632708	NM_005981	ENSG00000135452	TSPAN31	SAS	tetraspanin 31	protein-coding	TSPAN31	7.44714	7.48809	5.7554	2.88925	3.51179	3.32116	12.4164	4.8821	4.93743	1.96937	5.55077	2.33072	4.29308	7.4556	4.40737	2.08075
EWS-WT1_rep1_testp-7_peak_39	chr1	28975080	28975202	+	139	NA	promoter-TSS (NR_004407)	NA	29	NR_004407	26824	Hs.640266	NR_004407	ENSG00000270103	RNU11	RNU11-1|U11	RNA, U11 small nuclear	snRNA	RNU11	0	0.369135	0.415861	0	0	0	0	0	0	0	0	0	0	0	0	0
EWS-WT1_rep1_testp-7_peak_1497	chr5	98264236	98264459	+	139	NA	promoter-TSS (NR_036530)	NA	-491	NR_036530	100289230	Hs.552095	NR_036530		LOC100289230	-	uncharacterized LOC100289230	ncRNA	LOC100289230	0.403341	0.37189	0.044889	0.531221	0.343754	2.70441	1.89323	0.422431	0.138463	0.558087	0.753729	0.188705	1.41912	0.357811	0.588464	0.559462
EWS-WT1_rep1_testp-7_peak_1553	chr6	26188977	26189081	+	139	NA	TTS (NM_003539)	NA	275	NM_003539	8360	Hs.248179	NM_003539	ENSG00000277157	HIST1H4D	H4/b|H4FB|dJ221C16.9	histone cluster 1 H4 family member d	protein-coding	HIST1H4D	0.312389	0.271571	0.22946	0.0733906	0	0	0	0.223381	0	0.295115	0.208262	0.593604	0.421752	0.0365806	0.222819	0.0893691
EWS-WT1_rep1_testp-7_peak_1459	chr5	34188475	34188625	+	138	NA	Intergenic	NA	-63917	NR_037951	100534612	Hs.171929	NR_037951	ENSG00000273294	C1QTNF3-AMACR	-	C1QTNF3-AMACR readthrough (NMD candidate)	ncRNA	C1QTNF3-AMACR	0.26408	0.222736	0.38891	0.638147	0.806375	0.0146985	0.920375	0.309201	0.0470024	0.297548	0.0555588	0.336497	0.0716973	0.645058	0.416155	0.0156916
EWS-WT1_rep1_testp-7_peak_1278	chr3	4325910	4326042	+	138	NA	Intergenic	NA	-19012	NM_001320676	6419	Hs.475300	NM_006515	ENSG00000170364	SETMAR	METNASE|Mar1	SET domain and mariner transposase fusion gene	protein-coding	SETMAR	11.5389	10.9089	4.03602	1.78142	1.57628	1.4977	3.4384	9.57717	6.58928	2.47863	0.831083	3.94475	2.61495	4.38173	4.73982	3.05348
EWS-WT1_rep1_testp-7_peak_572	chr15	65588830	65589114	+	138	NA	Intergenic	NA	-9791	NM_001316944	54956	Hs.30634	NM_017851	ENSG00000138617	PARP16	ARTD15|C15orf30|pART15	poly(ADP-ribose) polymerase family member 16	protein-coding	PARP16	3.93753	3.79005	3.78152	1.14636	0.572804	0.644032	1.28222	1.7901	0.521875	0.627985	0.558673	0.322506	0.756157	1.03843	0.854971	0.728315
EWS-WT1_rep1_testp-7_peak_521	chr14	63862035	63862456	+	138	NA	intron (NM_001282182, intron 5 of 12)	NA	-76652	NM_145171	122876	Hs.375028	NM_145171	ENSG00000179600	GPHB5	B5|GPB5|ZLUT1	glycoprotein hormone beta 5	protein-coding	GPHB5	0	0.0459717	0	0	0	0	0	0	0	0	0	0	0	0	0	0
EWS-WT1_rep1_testp-7_peak_342	chr11	2218290	2218566	+	138	NA	Intergenic	NA	24135	NR_039834	100616126		NR_039834	ENSG00000265258	MIR4686	-	microRNA 4686	ncRNA
EWS-WT1_rep1_testp-7_peak_770	chr17	64795355	64795526	+	138	NA	intron (NM_002737, intron 16 of 16)	NA	12250	NR_030364	693219		NR_030364	ENSG00000207943	MIR634	MIRN634|hsa-mir-634	microRNA 634	ncRNA
EWS-WT1_rep1_testp-7_peak_1440	chr5	1881353	1881552	+	138	NA	intron (NM_016358, intron 2 of 4)	NA	1428	NM_016358	50805	Hs.196927	NM_016358	ENSG00000113430	IRX4	IRXA3	iroquois homeobox 4	protein-coding	IRX4	34.9119	35.178	0.729393	2.39653	0.863228	7.38181	6.77705	4.72302	2.14759	1.83355	0.127888	3.51653	0.0975011	0.0317128	1.44876	2.42761
EWS-WT1_rep1_testp-7_peak_187	chr1	220099794	220099909	+	138	NA	intron (NM_018713, intron 2 of 3)	NA	2142	NM_018713	55532	Hs.284450	NM_018713	ENSG00000196660	SLC30A10	HMDPC|HMNDYT1|ZNT10|ZNT8|ZRC1|ZnT-10	solute carrier family 30 member 10	protein-coding	SLC30A10	0	0.00861571	0	0	0	0	0	0	0	0	0	0	0.160563	0	0.0141381	0
EWS-WT1_rep1_testp-7_peak_844	chr19	5292820	5292940	+	138	NA	intron (NM_130853, intron 1 of 28)	NA	47934	NM_130853	5802	Hs.744928	NM_002850	ENSG00000105426	PTPRS	PTPSIGMA|R-PTP-S|R-PTP-sigma	protein tyrosine phosphatase, receptor type S	protein-coding	PTPRS	39.1684	41.6013	4.71471	1.33811	6.98689	24.3402	0.667302	0.576517	9.29844	1.24322	3.54229	8.93254	2.88624	4.36715	4.00415	2.98654
EWS-WT1_rep1_testp-7_peak_145	chr1	161431800	161431904	+	137	NA	Intergenic	NA	-43353	NM_001136219	2212	Hs.352642	NM_021642	ENSG00000143226	FCGR2A	CD32|CD32A|CDw32|FCG2|FCGR2|FCGR2A1|FcGR|IGFR2	Fc fragment of IgG receptor IIa	protein-coding	FCGR2A	0.056639	0.0512899	1.31091	1.06927	2.85869	0.766393	0.825343	0.0562513	0.0916626	1.99008	3.49321	3.12504	0.657739	0.160283	1.00156	0.948165
EWS-WT1_rep1_testp-7_peak_1518	chr5	157724911	157725022	+	137	NA	Intergenic	NA	111815	NR_109888	101927697	Hs.483960	NR_109888	ENSG00000276778	LOC101927697	-	uncharacterized LOC101927697	ncRNA	LOC101927697	0	0	0	0	0	0	0.00584642	0.0366607	0	0	0	0	0	0	0	0.0264007
EWS-WT1_rep1_testp-7_peak_1015	chr2	119613006	119613204	+	137	NA	Intergenic	NA	-7346	NM_001426	2019	Hs.271977	NM_001426	ENSG00000163064	EN1	-	engrailed homeobox 1	protein-coding	EN1	0.603811	0.72344	0.132677	0	0	5.36197	0.00735638	0	0	0	0.0193532	0	0	0	0	0.0110731
EWS-WT1_rep1_testp-7_peak_1106	chr2	241847964	241848064	+	137	NA	Intergenic	NA	-12441	NM_001085437	79919	Hs.193745	NM_024861	ENSG00000172478	C2orf54	-	chromosome 2 open reading frame 54	protein-coding	C2orf54	3.45944	3.39813	0	2.24203	1.8213	0	9.37648	10.612	0	1.73066	0	0.738724	0.126541	0	0.00759705	3.59552
EWS-WT1_rep1_testp-7_peak_1590	chr6	79839219	79839320	+	137	NA	Intergenic	NA	-51254	NM_017934	55023	Hs.511817	NM_017934	ENSG00000146247	PHIP	BRWD2|DCAF14|WDR11|ndrp	pleckstrin homology domain interacting protein	protein-coding	PHIP	9.63278	10.1241	16.5547	7.89844	11.7379	14.387	6.27321	9.772	12.5472	6.01908	9.01109	6.12176	11.3882	19.7685	8.785	6.35357
EWS-WT1_rep1_testp-7_peak_835	chr19	1747449	1747898	+	137	NA	Intergenic	NA	-5989	NM_001080488	390874	Hs.654347	NM_001080488	ENSG00000205922	ONECUT3	OC3	one cut homeobox 3	protein-coding	ONECUT3	26.0792	25.8898	1.81466	0.290202	0.260558	0.0990283	0.0293463	0.128814	0.124943	0.17018	0	0.146702	0.104231	0.00904045	0.0275336	0.044173
EWS-WT1_rep1_testp-7_peak_1972	chrX	145727185	145727285	+	137	NA	Intergenic	NA	-164067	NM_001144064	100129239	Hs.592233	NM_001144064	ENSG00000224440	CXorf51A	CXorf51	chromosome X open reading frame 51A	protein-coding	CXorf51A	0	0	0	0	0	0	0	0.0311951	0	0	0	0	0	0	0	0
EWS-WT1_rep1_testp-7_peak_408	chr12	25310885	25311071	+	137	NA	intron (NM_001204101, intron 1 of 12)	NA	37118	NM_018272	55259	Hs.407771	NM_018272	ENSG00000118307	CASC1	LAS1|PPP1R54	cancer susceptibility candidate 1	protein-coding	CASC1	0	0.0171013	0.202293	0.101674	0.177044	1.33734	0.104686	0.131289	0.203751	0.0743358	0.0721305	0.345768	0.0424936	0.861526	1.12251	0.236365
EWS-WT1_rep1_testp-7_peak_1066	chr2	172588096	172588222	+	137	NA	intron (NM_001271785, intron 15 of 17)	NA	43977	NM_001320883	1781	Hs.546250	NM_001378	ENSG00000077380	DYNC1I2	DIC74|DNCI2|IC2	dynein cytoplasmic 1 intermediate chain 2	protein-coding	DYNC1I2	56.4022	56.5579	32.0504	43.7002	16.6813	9.15298	24.4117	43.0158	17.2428	49.8015	6.98034	18.7938	13.8408	22.7501	19.9222	30.361
EWS-WT1_rep1_testp-7_peak_1613	chr6	167835233	167835416	+	137	NA	Intergenic	NA	-37326	NM_004610	6953	Hs.351	NM_004610	ENSG00000203690	TCP10	TCP10A	t-complex 10	protein-coding
EWS-WT1_rep1_testp-7_peak_1174	chr21	9699783	9699946	+	137	NA	Intergenic	NA	-125968	NR_128711	103504731		NR_128711	ENSG00000264462	MIR3648-2	hsa-mir-3648-2	microRNA 3648-2	ncRNA
EWS-WT1_rep1_testp-7_peak_1787	chr8	93505250	93505364	+	137	NA	Intergenic	NA	162415	NR_125827	102724710	Hs.125714	NR_125827	ENSG00000253634	LOC102724710	-	uncharacterized LOC102724710	ncRNA
EWS-WT1_rep1_testp-7_peak_1968	chrX	134655752	134655978	+	137	NA	intron (NM_182540, intron 2 of 16)	NA	-1266	NR_046740	100874118	Hs.602150	NR_046740	ENSG00000225235	INTS6L-AS1	DDX26B-AS1	INTS6L antisense RNA 1	ncRNA
EWS-WT1_rep1_testp-7_peak_1694	chr7	131140523	131140755	+	137	NA	intron (NM_001321316, intron 12 of 17)	NA	100737	NM_005397	5420	Hs.744213	NM_005397	ENSG00000128567	PODXL	Gp200|PC|PCLP|PCLP-1	podocalyxin like	protein-coding	PODXL	0.766356	0.63291	3.13824	1.64739	1.91826	1.94553	0.316794	0.790032	0.657329	4.49472	1.53592	0.591596	0.755291	1.40443	0.987339	0.630318
EWS-WT1_rep1_testp-7_peak_444	chr12	121780547	121780653	+	137	NA	intron (NM_001330489, intron 4 of 16)	NA	9665	NM_016237	51433	Hs.7101	NM_016237	ENSG00000089053	ANAPC5	APC5	anaphase promoting complex subunit 5	protein-coding	ANAPC5	26.3116	26.6135	9.83293	4.79139	10.7166	5.5263	10.488	8.98227	13.9767	7.67769	4.47624	5.84102	7.62586	7.00246	4.88641	5.57046
EWS-WT1_rep1_testp-7_peak_1591	chr6	84102958	84103058	+	137	NA	intron (NM_002395, intron 3 of 13)	NA	37930	NM_002395	4199	Hs.21160	NM_002395	ENSG00000065833	ME1	HUMNDME|MES	malic enzyme 1	protein-coding	ME1	13.1695	12.561	0.28733	0.41355	0.47674	0.104533	0.148692	0	0.0211021	0.143712	0.586769	0.890427	0.114426	0.0305376	1.47064	0.0746055
EWS-WT1_rep1_testp-7_peak_1063	chr2	162689268	162689368	+	137	NA	intron (NM_022058, intron 3 of 25)	NA	208473	NM_022058	57282	Hs.333958	NM_022058	ENSG00000144290	SLC4A10	NBCn2|NCBE	solute carrier family 4 member 10	protein-coding	SLC4A10	0.00790531	0	0.00967784	0.00928611	0.044467	0.350679	0.00751236	0	0.0191905	0	0.00658784	0	0	0.770651	0.00704833	0.34489
EWS-WT1_rep1_testp-7_peak_1115	chr20	9718641	9718745	+	137	NA	intron (NM_177990, intron 1 of 9)	NA	100994	NM_177990	57144	Hs.32539	NM_020341	ENSG00000101349	PAK5	PAK7	p21 (RAC1) activated kinase 5	protein-coding	PAK5	0.0095999	0.0104319	0.0058762	0	0	0.0256537	0.396838	2.23671	0	0	0.012	0	0.635074	0	0	0.377625
EWS-WT1_rep1_testp-7_peak_1734	chr8	6304353	6304460	+	137	NA	non-coding (NR_136159, exon 7 of 7)	NA	39732	NM_001322045	79648	Hs.593807	NM_024596	ENSG00000147316	MCPH1	BRIT1|MCT	microcephalin 1	protein-coding	MCPH1	2.50328	2.43133	1.39913	1.75132	1.75555	2.11089	1.47227	1.75275	1.72241	1.60856	1.2421	1.48797	1.13677	1.91674	1.75769	1.21726
EWS-WT1_rep1_testp-7_peak_581	chr15	72490056	72490292	+	137	NA	promoter-TSS (NM_001012642)	NA	-38	NM_001012642	196996	Hs.596332	NM_001012642	ENSG00000175318	GRAMD2	-	GRAM domain containing 2	protein-coding	GRAMD2	0.041791	0.0227065	0.196119	0.130908	0	0.208465	0	0.008301	0.0338166	0.0219334	0	0.165441	0	0	0.0434707	0
EWS-WT1_rep1_testp-7_peak_612	chr16	1358854	1359106	+	137	NA	promoter-TSS (NM_003345)	NA	-174	NM_194261	7329	Hs.302903	NM_003345	ENSG00000103275	UBE2I	C358B7.1|P18|UBC9	ubiquitin conjugating enzyme E2 I	protein-coding	UBE2I	75.7792	76.4398	4.53744	4.31394	7.47027	3.49826	3.45132	3.14938	4.35339	3.22191	3.9639	6.25269	3.39389	4.01485	5.83585	3.15966
EWS-WT1_rep1_testp-7_peak_1548	chr6	26020763	26021149	+	137	NA	promoter-TSS (NM_003538)	NA	238	NM_003529	8350	Hs.546315	NM_003529	ENSG00000275714	HIST1H3A	H3/A|H3FA	histone cluster 1 H3 family member a	protein-coding	HIST1H3A	0.293339	0.159381	0.359112	0.114859	0.550006	0.0522591	0.139379	0	0.158243	0.0769775	0	0.290315	0.132011	0	0	0
EWS-WT1_rep1_testp-7_peak_201	chr1	227505881	227506147	+	137	NA	promoter-TSS (NM_003607)	NA	-188	NM_014826	8476	Hs.35433	NM_003607	ENSG00000143776	CDC42BPA	MRCK|MRCKA|PK428	CDC42 binding protein kinase alpha	protein-coding	CDC42BPA	17.7261	18.2689	8.80376	5.86574	5.68398	1.02415	7.9974	13.3747	0.0671096	4.58067	6.56207	4.65781	9.21387	7.72469	8.50755	2.04794
EWS-WT1_rep1_testp-7_peak_1257	chr22	31741859	31741984	+	137	NA	promoter-TSS (NR_120386)	NA	328	NM_032051	23598	Hs.731398	NM_014323	ENSG00000100105	PATZ1	MAZR|PATZ|RIAZ|ZBTB19|ZNF278|ZSG|dJ400N23	POZ/BTB and AT hook containing zinc finger 1	protein-coding	PATZ1	9.68672	9.46602	3.90435	4.8926	4.95343	2.29984	2.83171	6.01911	3.34336	4.34699	1.28524	2.78138	2.5899	3.31654	4.55813	3.15253
EWS-WT1_rep1_testp-7_peak_1871	chr9	66489496	66489666	+	137	NA	TTS (NR_135128)	NA	4589	NR_135128	100132249	Hs.536982	NR_135128		LOC100132249	-	uncharacterized LOC100132249	ncRNA	LOC100132249	0.0839083	0.0911807	1.17103	0.735947	1.44741	1.44103	0.531583	0.880007	0.298748	0.528457	0.666614	0.298956	0.792984	2.3516	0.284286	1.12822
EWS-WT1_rep1_testp-7_peak_51	chr1	41337583	41337717	+	136	NA	Intergenic	NA	-9632	NM_133467	163732	Hs.355820	NM_133467	ENSG00000179862	CITED4	-	Cbp/p300 interacting transactivator with Glu/Asp rich carboxy-terminal domain 4	protein-coding	CITED4	0.372979	0.173702	0.108716	3.81796	0.199809	0.512592	0.421952	0.0211672	0.54613	0.223718	1.4653	0.0843736	0.0239788	0.0207979	0.110849	0.0254055
EWS-WT1_rep1_testp-7_peak_112	chr1	149294607	149294712	+	136	NA	Intergenic	NA	7208	NR_111934	644634	Hs.723057	NR_111934		FAM231D	-	family with sequence similarity 231 member D	ncRNA	FAM231D	0	0	0.183626	1.23516	0.7002	0.0123331	1.67289	1.5282	0.0186727	1.23533	1.19228	0.205543	0.202505	0	0.164596	0.636506
EWS-WT1_rep1_testp-7_peak_1368	chr4	49149340	49149444	+	136	NA	Intergenic	NA	160733	NM_001286791	80157	Hs.479703	NM_025087	ENSG00000109182	CWH43	CWH43-C	cell wall biogenesis 43 C-terminal homolog	protein-coding	CWH43	0	0	0.332895	0	0	0.834486	0	0	0	0	0	0	0	0	0	0
EWS-WT1_rep1_testp-7_peak_1022	chr2	128535771	128535874	+	136	NA	intron (NM_001006622, intron 1 of 5)	NA	32939	NM_001006623	55339	Hs.554831	NM_018383	ENSG00000136709	WDR33	NET14|WDC146	WD repeat domain 33	protein-coding	WDR33	6.45079	6.45236	6.35581	5.5367	4.16201	4.39808	3.80511	4.45299	4.36974	3.60767	2.4494	2.57314	4.69123	4.90066	4.59425	7.40288
EWS-WT1_rep1_testp-7_peak_584	chr15	83001835	83001958	+	136	NA	intron (NM_001164465, intron 6 of 9)	NA	-1008	NR_120378	102724034	Hs.694638	NR_120378		LOC102724034	-	uncharacterized LOC102724034	ncRNA	LOC102724034	3.96e-38	2.91e-23	0	0	0	0	0	2.35e-19	0	0	0	0	0	0	0	0
EWS-WT1_rep1_testp-7_peak_1781	chr8	85630719	85630853	+	136	NA	intron (NM_001287244, intron 1 of 7)	NA	12624	NM_001287244	138046	Hs.121663	NM_173848	ENSG00000184672	RALYL	HNRPCL3	RALY RNA binding protein-like	protein-coding	RALYL	0.0341821	0.0222868	0.0502157	0.00803052	3.92236	0.0511528	0	0.0651804	1.39404	0.247572	0	0.292289	0.350731	4.97935	7.73493	2.57185
EWS-WT1_rep1_testp-7_peak_903	chr19	48453477	48453624	+	136	NA	promoter-TSS (NR_024221)	NA	-3	NR_024221	100170226	Hs.467061	NR_024221		SNAR-C3	-	small ILF3/NF90-associated RNA C3	snRNA
EWS-WT1_rep1_testp-7_peak_863	chr19	15536729	15536842	+	136	NA	intron (NM_001330395, intron 4 of 7)	NA	6560	NM_001330395	58525	Hs.442138	NM_021241	ENSG00000011451	WIZ	ZNF803	widely interspaced zinc finger motifs	protein-coding	WIZ	66.362	68.2697	10.9979	14.3977	1.70194	0.88206	6.28908	9.24446	7.81691	8.42794	1.24697	7.25217	7.99168	4.94744	4.68909	5.64215
EWS-WT1_rep1_testp-7_peak_1738	chr8	11391081	11391213	+	136	NA	intron (NM_001330465, intron 1 of 11)	NA	39626	NM_001715	640	Hs.146591	NM_001715	ENSG00000136573	BLK	MODY11	BLK proto-oncogene, Src family tyrosine kinase	protein-coding	BLK	1.33681	1.29874	0.0216761	0.0831949	0	0	0	0	0.0143274	0.0278783	0.0442657	0	0.0597618	0	0.276266	0.0126635
EWS-WT1_rep1_testp-7_peak_1408	chr4	109090138	109090246	+	136	NA	promoter-TSS (NM_016269)	NA	-80	NM_016269	51176	Hs.743478	NM_016269	ENSG00000138795	LEF1	LEF-1|TCF10|TCF1ALPHA|TCF7L3	lymphoid enhancer binding factor 1	protein-coding	LEF1	81.1907	81.3008	21.7995	10.7037	33.8746	1.27654	14.1059	15.8278	17.8599	14.7975	1.40162	16.8403	14.0848	11.0775	22.6314	6.41699
EWS-WT1_rep1_testp-7_peak_1567	chr6	33378484	33378876	+	136	NA	promoter-TSS (NM_024165).2	NA	-93	NM_002636	5252	Hs.166204	NM_002636	ENSG00000112511	PHF1	MTF2L2|PCL1|PHF2|TDRD19C|hPHF1	PHD finger protein 1	protein-coding	PHF1	10.4007	10.7102	1.44328	2.62889	2.52895	3.45483	4.57629	2.23259	2.91852	1.99782	1.90248	2.66382	5.1257	2.70256	2.64118	1.47915
EWS-WT1_rep1_testp-7_peak_324	chr11	1377688	1377973	+	135	NA	Intergenic	NA	-33299	NM_001256627	9024	Hs.170819	NM_003957	ENSG00000174672	BRSK2	C11orf7|PEN11B|SAD1|SADA|STK29	BR serine/threonine kinase 2	protein-coding	BRSK2	6.60797	6.61154	0.110199	0.355664	0.0230151	0.166196	0.0933174	0.312084	0.00662171	0.219037	0.143208	0.102046	0.320393	0.160507	0.791627	0.515037
EWS-WT1_rep1_testp-7_peak_83	chr1	142897632	142897732	+	135	NA	Intergenic	NA	-184077	NR_046228	100874392	Hs.648245	NR_046228		ANKRD20A12P	-	ankyrin repeat domain 20 family member A12, pseudogene	pseudo	ANKRD20A12P	1.73548	1.58586	7.24298	0.849421	1.55304	0.674573	0.337339	0.34472	2.36181	0.289813	0.0766951	1.70197	0.408258	0.808276	0.480614	0.488968
EWS-WT1_rep1_testp-7_peak_713	chr17	19092051	19092217	+	135	NA	Intergenic	NA	-26197	NM_001291904	79999	Hs.677375	NM_024934	ENSG00000197665	LOC79999	-	uncharacterized LOC79999	protein-coding	LOC79999	0.0242196	0.0239261	0.0539093	0.0310363	0	0.00470703	0.0334774	0.18106	0.0570126	0.0381339	0.00917421	0	0.121876	0.0116022	0	0.0913343
EWS-WT1_rep1_testp-7_peak_1464	chr5	38467519	38467731	+	135	NA	Intergenic	NA	22047	NM_182801	133584	Hs.20103	NM_152403	ENSG00000164318	EGFLAM	AGRINL|AGRNL|PIKA	EGF like, fibronectin type III and laminin G domains	protein-coding	EGFLAM	0.0210091	0.013698	0.0925913	0.157944	0.0709051	1.28454	0.0918382	0.0100154	0.190402	0.198474	0.427191	0.429158	0.0907652	0.327201	0.131121	0
EWS-WT1_rep1_testp-7_peak_77	chr1	142637692	142637836	+	135	NA	Intergenic	NA	75841	NR_046228	100874392	Hs.648245	NR_046228		ANKRD20A12P	-	ankyrin repeat domain 20 family member A12, pseudogene	pseudo	ANKRD20A12P	1.73548	1.58586	7.24298	0.849421	1.55304	0.674573	0.337339	0.34472	2.36181	0.289813	0.0766951	1.70197	0.408258	0.808276	0.480614	0.488968
EWS-WT1_rep1_testp-7_peak_1890	chr9	70505146	70505290	+	135	NA	Intergenic	NA	-15007	NR_104600	220869	Hs.355950	NM_001024916	ENSG00000147996	CBWD5	DC36	COBW domain containing 5	protein-coding	CBWD5	5.0881	4.81605	1.49396	4.0477	1.63729	4.43626	3.10717	2.47793	1.67661	1.81831	1.51267	0.445337	2.55709	2.03901	1.54866	1.85024
EWS-WT1_rep1_testp-7_peak_1217	chr21	45052034	45052326	+	135	NA	intron (NM_007031, intron 5 of 8)	NA	-22310	NR_106718	102464825		NR_106718	ENSG00000278433	MIR6070	hsa-mir-6070	microRNA 6070	ncRNA
EWS-WT1_rep1_testp-7_peak_225	chr1	237205316	237205465	+	135	NA	promoter-TSS (NM_001035)	NA	-312	NM_001035	6262	Hs.109514	NM_001035	ENSG00000198626	RYR2	ARVC2|ARVD2|RYR-2|RyR|VTSIP	ryanodine receptor 2	protein-coding	RYR2	9.8681	10.4036	0.979426	0.64682	2.13581	0.0314512	0.147794	0.0116889	0.224485	0.542695	4.67397	1.89531	1.23902	7.20598	4.07624	2.70565
EWS-WT1_rep1_testp-7_peak_1493	chr5	92918540	92918742	+	135	NA	promoter-TSS (NM_005654)	NA	-402	NM_005654	7025	Hs.519445	NM_005654	ENSG00000175745	NR2F1	BBOAS|BBSOAS|COUP-TFI|EAR-3|EAR3|ERBAL3|NR2F2|SVP44|TCFCOUP1|TFCOUP1	nuclear receptor subfamily 2 group F member 1	protein-coding	NR2F1	25.7478	25.806	2.87788	1.08431	0.692305	0.407834	0.280703	0.190687	0.169307	1.09489	0.328211	0.431203	0.0664661	0.965625	2.2386	1.7077
EWS-WT1_rep1_testp-7_peak_1524	chr5	176166898	176167007	+	134	NA	Intergenic	NA	-3254	NR_108030	102577424	Hs.349025	NR_108030	ENSG00000248859	LINC01574	HI-LNC12	long intergenic non-protein coding RNA 1574	ncRNA	LINC01574	5.90149	4.37062	0.322121	1.41295	0	0	0.714413	1.16475	0.790828	0.236737	0	0.22321	0.152246	0.242092	0.0335142	0.107536
EWS-WT1_rep1_testp-7_peak_729	chr17	22254998	22255214	+	134	NA	Intergenic	NA	232669	NM_001190452	100462977	Hs.740185	NM_001190452	ENSG00000256618	MTRNR2L1	HN1	MT-RNR2-like 1	protein-coding	MTRNR2L1	0.0884734	0.0480707	18.489	8.92038	12.4559	14.3184	10.0355	10.1224	13.2211	13.3591	22.709	24.2164	20.313	10.608	25.5343	8.50918
EWS-WT1_rep1_testp-7_peak_1235	chr22	17014714	17014845	+	134	NA	Intergenic	NA	58921	NM_014406	150160	Hs.128342	NM_014406	ENSG00000198445	CCT8L2	CESK1	chaperonin containing TCP1 subunit 8 like 2	protein-coding	CCT8L2	0	0	0	0	0	0	0	0	0	0.0175852	0	0	0	0	0.0597477	0
EWS-WT1_rep1_testp-7_peak_1611	chr6	163660689	163660829	+	134	NA	intron (NM_001080379, intron 4 of 4)	NA	-47725	NR_122120	729658	Hs.728991	NR_122120		PACRG-AS3	-	PACRG antisense RNA 3	ncRNA	PACRG-AS3	0	0	0.0127362	0	0	0.0778432	0	0.0123988	0	0.0819021	0	0.617776	0.0702282	0.127916	0.0278271	0
EWS-WT1_rep1_testp-7_peak_1504	chr5	107235091	107235233	+	134	NA	intron (NM_001163315, intron 7 of 8)	NA	-228566	NM_001962	1946	Hs.288741	NM_001962	ENSG00000184349	EFNA5	AF1|EFL5|EPLG7|GLC1M|LERK7|RAGS	ephrin A5	protein-coding	EFNA5	4.78787	4.66574	0.368311	2.04974	1.59558	5.79315	1.77258	4.22069	0.354735	6.93627	1.95916	3.28208	5.20489	2.78819	1.77804	7.7831
EWS-WT1_rep1_testp-7_peak_1133	chr20	31044914	31045044	+	134	NA	intron (NM_001256798, intron 5 of 10)	NA	26406	NM_080616	140688	Hs.516978	NM_080616	ENSG00000197183	NOL4L	C20orf112|C20orf113|dJ1184F4.2|dJ1184F4.4	nucleolar protein 4 like	protein-coding	NOL4L	14.1665	14.1926	14.7833	14.3889	11.2835	1.82137	4.26181	6.38171	4.17093	7.56265	2.95486	4.30079	3.83856	0.761216	2.7077	4.63984
EWS-WT1_rep1_testp-7_peak_1275	chr22	50732002	50732167	+	134	NA	intron (NM_012401, intron 2 of 36)	NA	13917	NM_012401	23654	Hs.3989	NM_012401	ENSG00000196576	PLXNB2	MM1|Nbla00445|PLEXB2|dJ402G11.3	plexin B2	protein-coding	PLXNB2	101.924	104.127	7.51503	14.5407	9.20242	2.63472	1.15225	4.16266	7.30446	5.48802	1.39955	6.94652	2.40909	4.76394	5.18917	1.97257
EWS-WT1_rep1_testp-7_peak_151	chr1	173927426	173927612	+	134	NA	intron (NM_172071, intron 12 of 18)	NA	34691	NM_172071	149041	Hs.30258	NM_172071	ENSG00000135870	RC3H1	RNF198|ROQUIN	ring finger and CCCH-type domains 1	protein-coding	RC3H1	2.83088	2.88593	8.28299	6.45714	7.15052	6.9109	8.0373	14.4287	5.56499	7.39313	4.9723	5.23155	9.11268	9.54187	7.00064	11.8974
EWS-WT1_rep1_testp-7_peak_1565	chr6	32938496	32938749	+	134	NA	promoter-TSS (NM_001291986).2	NA	-43	NM_001113182	6046	Hs.75243	NM_005104	ENSG00000204256	BRD2	D6S113E|FSH|FSRG1|NAT|O27.1.1|RING3|RNF3	bromodomain containing 2	protein-coding	BRD2	10.1925	10.4354	1.26784	0.966719	1.38254	1.15717	0.660032	1.25397	1.68271	1.05989	0.896972	1.01429	1.71976	1.55791	1.38935	0.823638
EWS-WT1_rep1_testp-7_peak_1345	chr4	1147998	1148183	+	133	NA	Intergenic	NA	18567	NM_012445	10417	Hs.302963	NM_012445	ENSG00000159674	SPON2	DIL-1|DIL1|M-SPONDIN|MINDIN	spondin 2	protein-coding	SPON2	14.9592	15.1091	1.96052	59.1988	3.48866	0.692638	3.88817	9.86281	10.9812	6.26727	1.83598	4.88123	2.28706	3.04598	27.6563	1.68163
EWS-WT1_rep1_testp-7_peak_1303	chr3	75718969	75719150	+	133	NA	Intergenic	NA	-2373	NR_040005	401074	Hs.528540	NR_040004	ENSG00000242516	LINC00960	-	long intergenic non-protein coding RNA 960	ncRNA	LINC00960	0.635602	0.699323	0.583588	0	0.357523	0	0.0528507	0	0.0771478	0	0.238354	0.150972	0.0750853	0.00465179	0.0920886	0
EWS-WT1_rep1_testp-7_peak_294	chr10	98561332	98561567	+	133	NA	Intergenic	NA	27072	NR_030338	693192		NR_030338	ENSG00000207976	MIR607	MIRN607|hsa-mir-607	microRNA 607	ncRNA
EWS-WT1_rep1_testp-7_peak_1207	chr21	33849947	33850047	+	133	NA	intron (NM_058187, intron 4 of 7)	NA	65252	NM_058187	59271	Hs.208358	NM_058187	ENSG00000166979	EVA1C	B18|B19|C21orf63|C21orf64|FAM176C|PRED34|SUE21	eva-1 homolog C	protein-coding	EVA1C	11.4287	11.1412	1.59367	14.0788	4.14098	0.700546	5.80146	2.28972	16.607	13.6268	1.96019	13.6372	6.36343	9.21983	0.608347	15.0251
EWS-WT1_rep1_testp-7_peak_1722	chr7	157939790	157939904	+	133	NA	intron (NM_130843, intron 6 of 21)	NA	292570	NR_038966	100506585	Hs.661265	NR_038966	ENSG00000233038	LOC100506585	-	uncharacterized LOC100506585	ncRNA	LOC100506585	0.0693213	0.156453	0.0391683	0.732865	0.149973	0.256495	0.0506735	0.216073	0.138077	0.00839591	0.0444373	0.082328	0	0.0218548	0.00950868	0.259337
EWS-WT1_rep1_testp-7_peak_718	chr17	21906292	21906400	+	133	NA	intron (NR_027084, intron 1 of 1)	NA	2284	NR_027084	284124	Hs.310247	NR_027084	ENSG00000276399	FLJ36000	-	uncharacterized FLJ36000	ncRNA	FLJ36000	0	0	0.110863	0.624072	0.0679181	0	0	0.100731	1.01612	0.693912	0	0	0.00815076	0	0.0915067	0.66495
EWS-WT1_rep1_testp-7_peak_1214	chr21	43256020	43256124	+	133	NA	intron (NR_135464, intron 10 of 25)	NA	27339	NR_104260	63977	Hs.473893	NM_022115	ENSG00000141956	PRDM15	C21orf83|PFM15|ZNF298	PR/SET domain 15	protein-coding	PRDM15	5.42129	5.72145	1.3678	2.05696	0.381391	0.321416	2.73701	3.7804	1.51238	1.05364	0.309541	0.69672	2.01388	3.97503	2.21311	2.85479
[truncated: 768 more rows]

## Sheet: Sheet1
Category	Term	Count	%	PValue	Genes	List Total	Pop Hits	Pop Total	Fold Enrichment	Bonferroni	Benjamini	FDR
[truncated: 20 more rows]
